# Supplementary material for: gtrellis: an R/Bioconductor package for making genome-level Trellis graphics
Source: BMC Bioinformatics. 2016 Apr 18;17:169. doi: 10.1186/s12859-016-1051-4 (PMC4835841; doi:10.1186/s12859-016-1051-4)
Supplement: Additional file 1: — Visualization of multiple transcripts for TP53, TP63 and TP73. (ZIP 79 kb) [file 12859_2016_1051_MOESM1_ESM.zip]

Archive with 3 entries (3 files):
- supplS1.html
- supplS1.md
- supplS1.Rmd
