# Supplementary material for: gtrellis: an R/Bioconductor package for making genome-level Trellis graphics
Source: BMC Bioinformatics. 2016 Apr 18;17:169. doi: 10.1186/s12859-016-1051-4 (PMC4835841; doi:10.1186/s12859-016-1051-4)
Supplement: Additional file 2: — Enhanced Manhattan plot. (ZIP 452 kb) [file 12859_2016_1051_MOESM2_ESM.zip › supplS2.Rmd]

Supplementary S2: Enhanced Manhattan plot
==============================================================

**Author**: Zuguang Gu ( z.gu@dkfz.de )

**Date**: `r Sys.Date()`

----------------------------------------

```{r, echo = FALSE, message = FALSE}
suppressWarnings(suppressPackageStartupMessages(library(gtrellis)))
```

<style type="text/css">
h1 {
	line-height: 120%;
}
</style>

The GWAS data was downloaded from [UCSC Table Browser](https://genome.ucsc.edu/cgi-bin/hgTables). The parameters for downloading were:

```
clade: Mammal
genome: Human
assembly: Feb. 2009(GRCh37/hg19)
group: Phenotype and Literature
track: GWAS Catalog
table: gwasCatalog
```

The processed data is already included in the **gtrellis** package:

```{r}
load(system.file("extdata", "gwasCatalog.RData", package = "gtrellis"))
head(gwas)
v = -log10(gwas[, "p-value"])
# remove outliers
q95 = quantile(v, 0.95)
v[v > q95] = q95
```

First we make the normal Manhattan plot. From the plot below, basically we can only see there are 
SNPs that show high significance and on chromosome 6 there exists a cluster where the SNP density
are very high.

```{r, fig.width = 14, fig.height = 6}
library(gtrellis)
gtrellis_layout(category = paste0("chr", 1:22), track_ylim = range(v), track_ylab = "-log10(p)")
add_points_track(gwas, v, gp = gpar(col = "#00000080"))
```

Next we adjust the layout, also we add another track which shows the number of SNPs in
5MB genomic windows. In the new layout, width for each chromosome is much wider than the previous plot,
thus, it shows very clearly for the distribution pattern of highly significant SNPs
in the genome (in the previous plot, due to the narrow plotting area for each chromosome, 
the distribution of SNPs seems random). The additional track gives an exact view that SNP density is dominantly high
in a cluster on chromosome 6 and there are also many small hotspot mutation areas spreading the genome.

```{r, fig.width = 14, fig.height = 10}
library(circlize)
# how many SNPs in every 5MB window
d = genomicDensity(gwas, 5e6)
d[, 4] = d[, 4] * 5e6

gtrellis_layout(nrow = 4, byrow = FALSE, n_track = 2, category = paste0("chr", 1:22),
	add_ideogram_track = TRUE, add_name_track=TRUE, track_ylim = c(range(v), range(d[, 4])),
	track_height = c(2, 1), track_ylab = c("-log10(p)", "#SNP"))
add_points_track(gwas, v, gp = gpar(col = "#00000080"))
add_lines_track(d, d[, 4], area = TRUE, gp = gpar(fill = "#999999", col = NA))
```


## Session info

```{r}
sessionInfo()
```
