# Supplementary material for: gtrellis: an R/Bioconductor package for making genome-level Trellis graphics
Source: BMC Bioinformatics. 2016 Apr 18;17:169. doi: 10.1186/s12859-016-1051-4 (PMC4835841; doi:10.1186/s12859-016-1051-4)
Supplement: Additional file 3: — Data and source code for producing Figs. 2 and 3. (ZIP 1464 kb) [file 12859_2016_1051_MOESM3_ESM.zip]

Archive with 5 entries (5 files):
- conservation_to_human.RData
- dmr.txt
- supplS3.html
- supplS3.md
- supplS3.Rmd
