# Supplementary material for: gtrellis: an R/Bioconductor package for making genome-level Trellis graphics
Source: BMC Bioinformatics. 2016 Apr 18;17:169. doi: 10.1186/s12859-016-1051-4 (PMC4835841; doi:10.1186/s12859-016-1051-4)
Supplement: Additional file 3: — Data and source code for producing Figs. 2 and 3. (ZIP 1464 kb) [file 12859_2016_1051_MOESM3_ESM.zip › dmr.txt]

chr	start	end	avg.rate_GCB	avg.rate_FL	avg.rate_BL
chr1	748461	748823	0.789167	0.565694	0.461111
chr1	800651	800961	0.788333	0.721667	0.410648
chr1	807945	808585	0.596	0.41975	0.181083
chr1	807945	808585	0.596	0.41975	0.181083
chr1	835124	835492	0.719722	0.609028	0.383704
chr1	1347827	1348008	0.449167	0.694306	0.795741
chr1	1131755	1131949	0.631111	0.447778	0.284722
chr1	1054410	1054680	0.653958	0.522187	0.240417
chr1	1311860	1312098	0.660278	0.594583	0.304815
chr1	1077327	1078974	0.629767	0.619283	0.303233
chr1	1080134	1080223	0.569231	0.698846	0.195
chr1	1007620	1007730	0.675833	0.489861	0.352037
chr1	1008366	1008470	0.494722	0.378472	0.146389
chr1	1267628	1267977	0.776625	0.738781	0.436167
chr1	1268243	1268491	0.856759	0.737083	0.45071
chr1	1094889	1095101	0.636667	0.592917	0.290278
chr1	1109469	1109695	0.314107	0.554777	0.553274
chr1	1109469	1109695	0.314107	0.554777	0.553274
chr1	1411172	1411672	0.329048	0.640536	0.621389
chr1	1353426	1353509	0.2725	0.255568	0.662955
chr1	1353929	1353982	0.477778	0.752083	0.811759
chr1	1355270	1355478	0.303929	0.451214	0.580095
chr1	1355270	1355478	0.303929	0.451214	0.580095
chr1	1355584	1355672	0.0888542	0.344323	0.52934
chr1	1355584	1355672	0.0888542	0.344323	0.52934
chr1	1355678	1355757	0.113214	0.314464	0.396845
chr1	1355678	1355757	0.113214	0.314464	0.396845
chr1	1355765	1355895	0.242426	0.487978	0.655368
chr1	1355765	1355895	0.242426	0.487978	0.655368
chr1	895052	895091	0.296136	0.387386	0.601439
chr1	895052	895091	0.296136	0.387386	0.601439
chr1	895300	895415	0.410125	0.496937	0.71075
chr1	895300	895415	0.410125	0.496937	0.71075
chr1	1785409	1786213	0.766667	0.689028	0.455093
chr1	1758687	1758795	0.18	0.551528	0.745185
chr1	1759498	1761097	0.143974	0.441026	0.432415
chr1	1766298	1767714	0.701635	0.726587	0.297628
chr1	1818207	1818447	0.821944	0.758056	0.4925
chr1	1712405	1713645	0.678488	0.619012	0.248915
chr1	1396125	1396212	0.219091	0.485795	0.540455
chr1	1397626	1398367	0.490761	0.39163	0.118768
chr1	1714859	1715072	0.660833	0.660556	0.306852
chr1	1139538	1139604	0.839722	0.666806	0.44963
chr1	1139690	1140529	0.695909	0.511307	0.383447
chr1	1151637	1151909	0.706875	0.492396	0.127153
chr1	1540393	1540713	0.690278	0.579028	0.246111
chr1	973119	973303	0.698676	0.613603	0.22152
chr1	978399	978548	0.783333	0.770104	0.435556
chr1	879541	880474	0.578716	0.528615	0.225473
chr1	879541	880474	0.578716	0.528615	0.225473
chr1	1164384	1165230	0.903011	0.836648	0.591042
chr1	1168111	1168153	0.504118	0.592647	0.791667
chr1	1168111	1168153	0.504118	0.592647	0.791667
chr1	1168218	1168261	0.5575	0.639861	0.790093
chr1	1168218	1168261	0.5575	0.639861	0.790093
chr1	1171817	1172012	0.580875	0.475062	0.164792
chr1	1178135	1178326	0.584881	0.512202	0.134762
chr1	2138132	2138382	0.61	0.576111	0.255278
chr1	2140073	2140212	0.651389	0.542917	0.348056
chr1	1363155	1363213	0.1925	0.409625	0.731667
chr1	1363155	1363213	0.1925	0.409625	0.731667
chr1	1372668	1372791	0.699107	0.529018	0.28744
chr1	1372963	1373131	0.610556	0.524167	0.262685
chr1	1374540	1374602	0.814722	0.735833	0.464444
chr1	933472	933584	0.240682	0.487841	0.513636
chr1	933685	933975	0.144356	0.400417	0.420997
chr1	937009	937059	0.190833	0.262917	0.448426
chr1	959348	960016	0.716667	0.630417	0.356111
chr1	2146344	2146768	0.68675	0.565125	0.3505
chr1	2146344	2146768	0.68675	0.565125	0.3505
chr1	2147775	2147860	0.758056	0.648472	0.273796
chr1	2204535	2205006	0.786111	0.680694	0.379352
chr1	2206690	2206888	0.204091	0.311932	0.451439
chr1	845588	845679	0.143889	0.455903	0.697778
chr1	845680	845882	0.131875	0.318073	0.384514
chr1	865253	865439	0.700909	0.563636	0.380227
chr1	2040214	2040379	0.692222	0.571389	0.356759
chr1	2245817	2245896	0.361538	0.452596	0.600641
chr1	2253725	2253911	0.395806	0.548226	0.718226
chr1	1905597	1905700	0.716667	0.577917	0.387037
chr1	1844848	1845162	0.655	0.545347	0.294259
chr1	1858000	1858248	0.57875	0.415536	0.224881
chr1	2508468	2508535	0.36225	0.512	0.6395
chr1	2372335	2372669	0.694722	0.553056	0.318704
chr1	2375683	2375749	0.346389	0.483889	0.678796
chr1	2377470	2377540	0.678864	0.557955	0.306742
chr1	2542567	2542614	0.261429	0.401786	0.530595
chr1	2559918	2560043	0.310556	0.448681	0.566528
chr1	2575345	2575909	0.720769	0.660096	0.401026
chr1	2766598	2766720	0.6675	0.641806	0.255185
chr1	2747718	2748390	0.623333	0.526667	0.304944
chr1	2346865	2347097	0.603889	0.520278	0.231204
chr1	2865978	2866472	0.856371	0.817298	0.314059
chr1	2866920	2868075	0.754479	0.700677	0.209236
chr1	2706076	2706856	0.286094	0.47005	0.601278
chr1	2219311	2219403	0.823056	0.746389	0.472315
chr1	2239059	2239349	0.346667	0.622361	0.700093
chr1	2817477	2817728	0.492778	0.427222	0.0973148
chr1	2821441	2822013	0.759167	0.635694	0.398519
chr1	2826409	2827021	0.538889	0.444444	0.212963
chr1	1819179	1820048	0.765606	0.698409	0.457854
chr1	1824051	1824405	0.681944	0.669722	0.350324
chr1	1825861	1826284	0.662778	0.525833	0.15787
chr1	1826500	1826517	0.8725	0.722083	0.202315
chr1	1826557	1827361	0.584559	0.542647	0.217451
chr1	1828081	1828897	0.690786	0.595143	0.24381
chr1	1828951	1829588	0.537833	0.478667	0.139333
chr1	1836718	1836967	0.83	0.722778	0.520833
chr1	1839212	1839371	0.721136	0.609375	0.363939
chr1	2898779	2899016	0.689722	0.569028	0.35463
chr1	2899139	2899260	0.835	0.685417	0.282389
chr1	2891768	2892148	0.654444	0.527361	0.323704
chr1	1234492	1234746	0.684545	0.518864	0.208333
chr1	1235917	1235983	0.801389	0.673056	0.40787
chr1	1237396	1237612	0.707778	0.574306	0.27713
chr1	1244850	1245941	0.572466	0.555051	0.159223
chr1	1244850	1245941	0.572466	0.555051	0.159223
chr1	1247469	1247742	0.801731	0.767212	0.478718
chr1	1261222	1262005	0.612625	0.407313	0.101417
chr1	1261222	1262005	0.612625	0.407313	0.101417
chr1	1668845	1669440	0.805581	0.784913	0.384225
chr1	1670446	1670758	0.716705	0.677443	0.381932
chr1	1688124	1688200	0.569167	0.608889	0.838148
chr1	2935006	2935312	0.6325	0.544583	0.293426
chr1	2932079	2932407	0.659773	0.52	0.355227
chr1	3071900	3072266	0.212845	0.398017	0.521695
chr1	2304835	2305074	0.736818	0.645455	0.389318
chr1	2309255	2309417	0.675	0.557083	0.24537
chr1	2319317	2320045	0.543807	0.67358	0.811004
chr1	2319317	2320045	0.543807	0.67358	0.811004
chr1	2989293	2989468	0.500536	0.652232	0.744226
chr1	2990093	2990130	0.205962	0.436923	0.479487
chr1	2990267	2990620	0.208043	0.456766	0.557373
chr1	3089076	3089544	0.600577	0.726154	0.161218
chr1	2949613	2949960	0.753125	0.419167	0.245833
chr1	3020051	3020228	0.715278	0.600972	0.339907
chr1	3021306	3021867	0.665357	0.542054	0.344345
chr1	3175578	3175792	0.713269	0.5575	0.387628
chr1	3262325	3262790	0.665	0.512361	0.335926
chr1	1603255	1603503	0.500208	0.689271	0.737986
chr1	1605862	1606305	0.803875	0.744312	0.373375
chr1	1606317	1606835	0.702963	0.705741	0.357253
chr1	1612782	1612926	0.803611	0.762639	0.492685
chr1	1628249	1629056	0.659722	0.610833	0.330556
chr1	2794394	2794722	0.707778	0.597639	0.355833
chr1	2795631	2795817	0.723393	0.654911	0.389107
chr1	2796567	2797510	0.681167	0.565833	0.377167
chr1	2800031	2800126	0.641875	0.499167	0.278958
chr1	2810923	2811555	0.805074	0.705735	0.468995
chr1	3290050	3290251	0.411389	0.601111	0.688611
chr1	3292924	3293411	0.598864	0.473295	0.262121
chr1	3061530	3062142	0.571121	0.469095	0.207557
chr1	2269787	2269912	0.699167	0.619861	0.357963
chr1	2273828	2273896	0.689722	0.577778	0.356667
chr1	2278921	2279095	0.668333	0.585833	0.281019
chr1	2281867	2282245	0.685833	0.473889	0.331111
chr1	2288950	2289154	0.760278	0.636111	0.386759
chr1	3225933	3226459	0.711389	0.587361	0.396019
chr1	3227886	3228509	0.78825	0.716937	0.469167
chr1	3229630	3229915	0.114911	0.284554	0.490476
chr1	3229921	3230203	0.218846	0.333365	0.455641
chr1	2995533	2995649	0.391389	0.550833	0.714907
chr1	3007052	3007519	0.718437	0.577031	0.370208
chr1	3008736	3008985	0.715227	0.555341	0.405076
chr1	3388778	3389148	0.685	0.552054	0.284583
chr1	3390096	3390169	0.834444	0.63875	0.507685
chr1	3239992	3240140	0.29125	0.451563	0.581528
chr1	3250602	3250750	0.551944	0.431944	0.176481
chr1	3032450	3032733	0.725441	0.644338	0.391275
chr1	3328611	3328654	0.840625	0.745833	0.519306
chr1	2025416	2025590	0.768056	0.679722	0.460926
chr1	3580306	3580820	0.707222	0.574861	0.393241
chr1	3580306	3580820	0.707222	0.574861	0.393241
chr1	1950937	1950957	0.125625	0.336042	0.408403
chr1	1950999	1951159	0.114148	0.352273	0.352367
chr1	1951162	1951264	0.162321	0.355759	0.477381
chr1	1964303	1964604	0.661944	0.508611	0.3175
chr1	1556737	1556922	0.728333	0.614688	0.371389
chr1	1562902	1563318	0.692734	0.591641	0.318594
chr1	3305518	3305759	0.593611	0.495	0.270741
chr1	3308406	3308522	0.720556	0.431667	0.331111
chr1	3309662	3310499	0.160844	0.356185	0.407532
chr1	3310539	3310598	0.189881	0.498571	0.634921
chr1	2981324	2982062	0.661944	0.509583	0.271852
chr1	2984218	2984436	0.192619	0.386964	0.497341
chr1	2984218	2984436	0.192619	0.386964	0.497341
chr1	2984759	2984830	0.140227	0.383807	0.434318
chr1	2984759	2984830	0.140227	0.383807	0.434318
chr1	2985618	2985646	0.0558333	0.346528	0.29037
chr1	2985618	2985646	0.0558333	0.346528	0.29037
chr1	2987246	2987277	0.109821	0.388839	0.540595
chr1	2987285	2987463	0.107713	0.319548	0.354716
chr1	2987511	2987611	0.221959	0.470541	0.607568
chr1	2987712	2987823	0.203625	0.496875	0.552875
chr1	3584879	3585554	0.641094	0.425078	0.139427
chr1	3584879	3585554	0.641094	0.425078	0.139427
chr1	3585581	3586127	0.625625	0.440795	0.302822
chr1	3585581	3586127	0.625625	0.440795	0.302822
chr1	3588054	3588228	0.397976	0.498869	0.68869
chr1	3760788	3761475	0.890893	0.821161	0.465774
chr1	2122952	2123408	0.781176	0.664779	0.400735
chr1	2130173	2130334	0.721389	0.510833	0.357685
chr1	3367819	3368999	0.617692	0.5225	0.214295
chr1	3376644	3376748	0.642222	0.491667	0.291389
chr1	3379147	3379391	0.635833	0.501806	0.285926
chr1	3809209	3809785	0.732672	0.765431	0.259655
chr1	3345661	3345773	0.682778	0.570139	0.267778
chr1	3346079	3346351	0.568056	0.456389	0.260463
chr1	3346505	3346903	0.663833	0.544583	0.336556
chr1	3349170	3349645	0.6075	0.449231	0.270385
chr1	3593159	3593426	0.072	0.261	0.306667
chr1	3602578	3602745	0.794722	0.665139	0.418148
chr1	3602827	3603083	0.769444	0.54125	0.393981
chr1	3604965	3605088	0.101944	0.266806	0.391481
chr1	3098219	3098853	0.523889	0.692222	0.799907
chr1	3100452	3100969	0.418636	0.662557	0.653409
chr1	3103196	3103321	0.736591	0.649886	0.341591
chr1	3109844	3110130	0.753611	0.581667	0.421944
chr1	3110731	3111461	0.771731	0.673846	0.458077
chr1	4088003	4088730	0.526111	0.647917	0.151574
chr1	4103662	4104687	0.691346	0.595385	0.350321
chr1	3123830	3123864	0.446111	0.658611	0.688148
chr1	4107882	4108327	0.426875	0.408333	0.0901389
chr1	4108330	4108590	0.623214	0.550179	0.216349
chr1	3652840	3652974	0.575556	0.740278	0.863519
chr1	4175658	4175843	0.81	0.732692	0.471218
chr1	4227907	4227956	0.801667	0.676667	0.339259
chr1	4273283	4273806	0.503929	0.559643	0.117579
chr1	4236747	4238039	0.715515	0.649632	0.40348
chr1	4111476	4111663	0.874167	0.815	0.548241
chr1	4112860	4114005	0.800469	0.754219	0.393958
chr1	4118104	4119497	0.667222	0.580729	0.295
chr1	4370467	4372041	0.791172	0.727773	0.123151
chr1	3201373	3201484	0.764318	0.609659	0.440682
chr1	4482844	4483124	0.764286	0.613571	0.179226
chr1	4557515	4557959	0.6125	0.432222	0.190833
chr1	2157200	2157313	0.777857	0.669911	0.425298
chr1	4549405	4549947	0.593654	0.583269	0.230128
chr1	3818199	3823044	0.830823	0.730008	0.263841
chr1	3818199	3823044	0.830823	0.730008	0.263841
chr1	3824574	3825526	0.683167	0.56775	0.353333
chr1	3567273	3567661	0.109556	0.393871	0.380847
chr1	3567273	3567661	0.109556	0.393871	0.380847
chr1	3567673	3567739	0.178068	0.49517	0.570152
chr1	3567673	3567739	0.178068	0.49517	0.570152
chr1	3567852	3567946	0.201389	0.53375	0.620617
chr1	3567852	3567946	0.201389	0.53375	0.620617
chr1	3573212	3573853	0.0795192	0.219087	0.367468
chr1	4652852	4653091	0.672222	0.604306	0.265648
chr1	4654609	4654802	0.681944	0.537639	0.232778
chr1	4656790	4657086	0.568889	0.47875	0.210185
chr1	4856997	4857752	0.575	0.406641	0.255937
chr1	4689836	4690300	0.787778	0.732917	0.259907
chr1	4988031	4988608	0.821	0.636875	0.486167
chr1	4760034	4760375	0.698571	0.613929	0.374405
chr1	5280451	5281716	0.679211	0.489737	0.346842
chr1	5775526	5776543	0.655455	0.478977	0.35447
chr1	5721069	5721588	0.727273	0.606477	0.399015
chr1	5724494	5725184	0.579286	0.440268	0.253452
chr1	5808429	5808572	0.68	0.533333	0.334259
chr1	6068479	6068613	0.781389	0.647778	0.410741
chr1	6097671	6097773	0.0369444	0.215417	0.511111
chr1	2461507	2461552	0.0546667	0.0473333	0.286167
chr1	2469178	2469949	0.666346	0.572308	0.23641
chr1	2473741	2474390	0.732222	0.699167	0.4
chr1	2490513	2490943	0.823889	0.664583	0.44287
chr1	6199399	6199592	0.653611	0.560417	0.312778
chr1	6620344	6620668	0.562727	0.416364	0.125985
chr1	2401304	2401639	0.6615	0.571	0.357167
chr1	2404895	2405256	0.742321	0.637321	0.418631
chr1	2422770	2424084	0.635489	0.602908	0.283134
chr1	2422770	2424084	0.635489	0.602908	0.283134
chr1	2424984	2425150	0.706364	0.585455	0.381061
chr1	2424984	2425150	0.706364	0.585455	0.381061
chr1	2424984	2425150	0.706364	0.585455	0.381061
chr1	2425851	2426313	0.701583	0.593917	0.132778
chr1	2425851	2426313	0.701583	0.593917	0.132778
chr1	2425851	2426313	0.701583	0.593917	0.132778
chr1	2426479	2426797	0.703	0.666083	0.206222
chr1	2426479	2426797	0.703	0.666083	0.206222
chr1	2428299	2428741	0.598594	0.615859	0.190417
chr1	2428967	2429266	0.803229	0.701198	0.169097
chr1	4718516	4718577	0.439464	0.564911	0.721548
chr1	6514115	6514387	0.303883	0.499441	0.537624
chr1	6514903	6515103	0.215	0.512039	0.547719
chr1	2437019	2437247	0.605526	0.552171	0.213026
chr1	2441135	2441331	0.809583	0.705486	0.453657
chr1	6805149	6805639	0.340833	0.506667	0.642222
chr1	6827895	6828680	0.700833	0.623333	0.230278
chr1	6830415	6831000	0.622708	0.661458	0.218889
chr1	6921172	6922116	0.283636	0.652386	0.711742
chr1	6992189	6992673	0.779167	0.552083	0.426111
chr1	6998580	6998972	0.7975	0.660278	0.447778
chr1	3691244	3691850	0.741154	0.659135	0.340833
chr1	3692379	3692496	0.458056	0.355417	0.0703704
chr1	3694820	3695385	0.816607	0.651339	0.23006
chr1	3700365	3700890	0.912333	0.780042	0.319833
chr1	3701941	3702208	0.685833	0.576528	0.176296
chr1	3703860	3704572	0.413687	0.562281	0.770562
chr1	6239595	6239664	0.108026	0.329671	0.343509
chr1	6242862	6243366	0.748167	0.66675	0.299556
chr1	7130045	7130188	0.2701	0.41425	0.5077
chr1	7017762	7018278	0.706136	0.611023	0.381742
chr1	7166637	7166796	0.499722	0.589306	0.108981
chr1	7173068	7173334	0.586944	0.403889	0.262963
chr1	7400478	7401544	0.616389	0.502778	0.283519
chr1	7426464	7427525	0.7061	0.62575	0.1846
chr1	7426464	7427525	0.7061	0.62575	0.1846
chr1	7438312	7439065	0.712045	0.601932	0.205303
chr1	7067901	7068188	0.694444	0.526389	0.293333
chr1	7070231	7071031	0.575435	0.427174	0.250435
chr1	7070231	7071031	0.575435	0.427174	0.250435
chr1	7072164	7072329	0.721944	0.551389	0.358241
chr1	7072164	7072329	0.721944	0.551389	0.358241
chr1	3137003	3137353	0.774107	0.651071	0.346012
chr1	3164113	3164331	0.229	0.42575	0.515067
chr1	3164383	3164766	0.274778	0.429111	0.556426
chr1	7465727	7467093	0.629732	0.549911	0.193571
chr1	7467118	7467391	0.7995	0.629167	0.117833
chr1	7544804	7544956	0.761964	0.667857	0.3025
chr1	7507277	7507767	0.764375	0.634375	0.238681
chr1	7510640	7510708	0.874722	0.737917	0.272037
chr1	7512405	7512830	0.801042	0.736771	0.452361
chr1	7655885	7656703	0.563125	0.421875	0.241597
chr1	7707964	7708738	0.674167	0.477812	0.366111
chr1	6634811	6635045	0.7965	0.745083	0.451778
chr1	7695795	7696393	0.708889	0.571944	0.39287
chr1	7697185	7697407	0.632727	0.507159	0.321515
chr1	7844403	7844776	0.181667	0.375962	0.488376
chr1	7952025	7952119	0.53	0.348472	0.188889
chr1	5916628	5916809	0.315833	0.475556	0.599167
chr1	5925367	5925501	0.324722	0.466806	0.592315
chr1	7296139	7296294	0.156667	0.31875	0.457407
chr1	8053879	8054071	0.311184	0.893947	0.695439
chr1	8112437	8112524	0.286389	0.732361	0.563704
chr1	7985101	7985324	0.716667	0.637222	0.370833
chr1	7520207	7520477	0.831125	0.70725	0.339667
chr1	7535317	7535575	0.766389	0.693333	0.465093
chr1	7539025	7539397	0.5875	0.415486	0.21162
chr1	8181109	8181386	0.107708	0.352708	0.387292
chr1	7763868	7764330	0.130625	0.444781	0.568125
chr1	7764333	7764519	0.0195968	0.402782	0.347151
chr1	7764996	7765595	0.0438971	0.349191	0.434951
chr1	7765600	7765892	0.116094	0.377526	0.392639
chr1	8086617	8086838	0.179865	0.427399	0.619054
chr1	8086617	8086838	0.179865	0.427399	0.619054
chr1	8438596	8439112	0.878636	0.753295	0.569167
chr1	8440422	8440688	0.683889	0.656111	0.253426
chr1	8517808	8518166	0.770278	0.78125	0.343333
chr1	8426360	8426676	0.624545	0.533977	0.190152
chr1	8555156	8555592	0.758056	0.714167	0.334352
chr1	8592722	8593496	0.470833	0.450278	0.12463
chr1	8277213	8277310	0.088125	0.290729	0.31625
chr1	8277320	8277704	0.0982792	0.336494	0.39789
chr1	8281350	8281630	0.753889	0.551667	0.425093
chr1	8605178	8605424	0.384167	0.537361	0.711667
chr1	8486342	8487102	0.84	0.80375	0.303929
chr1	8486342	8487102	0.84	0.80375	0.303929
chr1	8488722	8489936	0.57	0.634167	0.224722
chr1	8488722	8489936	0.57	0.634167	0.224722
chr1	8498122	8498794	0.880625	0.801146	0.450972
chr1	8499404	8500060	0.803056	0.679861	0.429259
chr1	8572650	8574308	0.89	0.7675	0.567465
chr1	8572650	8574308	0.89	0.7675	0.567465
chr1	8575156	8575564	0.691	0.602125	0.1075
chr1	8430538	8430796	0.915455	0.838977	0.557273
chr1	6686727	6687494	0.352391	0.498804	0.62442
chr1	8931338	8931756	0.428889	0.606389	0.68537
chr1	8933248	8933934	0.40875	0.3785	0.70525
chr1	8959630	8959936	0.41975	0.473812	0.690458
chr1	8927178	8927328	0.35625	0.505982	0.779167
chr1	8373517	8373864	0.676389	0.54375	0.278704
chr1	9049358	9049592	0.850769	0.727981	0.460321
chr1	8410858	8411218	0.794844	0.633047	0.357969
chr1	9232496	9233070	0.676406	0.577344	0.352708
chr1	9357448	9358244	0.861111	0.659306	0.535926
chr1	9338386	9338730	0.815278	0.688333	0.418611
chr1	9121152	9122846	0.577375	0.540875	0.268542
chr1	9123900	9124046	0.772386	0.679261	0.370189
chr1	9124794	9125392	0.635469	0.516484	0.157135
chr1	9125526	9127912	0.859542	0.684896	0.196792
chr1	9127914	9128572	0.84425	0.74075	0.328125
chr1	9131132	9131342	0.763462	0.631731	0.426795
chr1	9136910	9137538	0.648036	0.588929	0.304762
chr1	9218074	9218242	0.777222	0.626111	0.369444
chr1	9227138	9227560	0.723269	0.617019	0.407244
chr1	9070440	9070636	0.838437	0.729688	0.413229
chr1	9625726	9625828	0.746944	0.687361	0.351204
chr1	7734177	7734441	0.706389	0.569306	0.304722
chr1	7738399	7738710	0.7825	0.670417	0.437963
chr1	7740893	7740949	0.0356944	0.174028	0.37125
chr1	7741777	7742501	0.743611	0.653889	0.400185
chr1	7747486	7747846	0.7035	0.5245	0.378833
chr1	6522097	6522492	0.816	0.613333	0.486944
chr1	6524734	6525502	0.768571	0.526071	0.42744
chr1	8388355	8388538	0.834531	0.822734	0.517448
chr1	9741534	9741720	0.748	0.611625	0.237917
chr1	9741534	9741720	0.748	0.611625	0.237917
chr1	9730030	9730940	0.475625	0.577187	0.807396
chr1	9734116	9734370	0.148636	0.434205	0.605
chr1	9252944	9253442	0.509722	0.257083	0.165278
chr1	9259876	9260234	0.705278	0.603889	0.360741
chr1	9260348	9260676	0.393611	0.524444	0.618611
chr1	9715976	9716194	0.145833	0.249306	0.6425
chr1	9715976	9716194	0.145833	0.249306	0.6425
chr1	9837030	9837442	0.863611	0.752361	0.50213
chr1	9864732	9865074	0.871389	0.783542	0.404676
chr1	9871644	9873466	0.880833	0.782583	0.493278
chr1	9856722	9857560	0.8775	0.837083	0.501852
chr1	9858414	9859172	0.885385	0.816731	0.408974
chr1	9874796	9875888	0.806471	0.679926	0.383725
chr1	9880222	9881472	0.84121	0.814435	0.222957
chr1	9243894	9244438	0.708611	0.598889	0.305556
chr1	9868750	9870632	0.75053	0.727879	0.368636
chr1	9598984	9599184	0.680833	0.628194	0.299352
chr1	9896424	9897072	0.640833	0.58825	0.278667
chr1	9310248	9310376	0.790312	0.645938	0.401146
chr1	9842996	9843348	0.234808	0.467019	0.731154
chr1	9845220	9846900	0.779338	0.611029	0.276863
chr1	9848664	9849898	0.866538	0.787756	0.510427
chr1	9853708	9854724	0.806111	0.772639	0.407191
chr1	9902664	9903034	0.772222	0.697778	0.41287
chr1	9903590	9904218	0.7775	0.60375	0.235185
chr1	9908446	9909790	0.777727	0.702841	0.154962
chr1	9908446	9909790	0.777727	0.702841	0.154962
chr1	9911342	9912510	0.843229	0.772396	0.318785
chr1	6478940	6479232	0.208269	0.420929	0.464904
chr1	6480483	6480595	0.128929	0.295119	0.393452
chr1	6488856	6489705	0.640417	0.509479	0.3075
chr1	6501017	6501081	0.19375	0.348077	0.447372
chr1	10057360	10057414	0.0986111	0.375278	0.442222
chr1	10057448	10057804	0.106888	0.357985	0.499201
chr1	10057810	10058208	0.233529	0.481544	0.724265
chr1	9395924	9396228	0.865	0.7675	0.531354
chr1	9397218	9397762	0.831389	0.684722	0.510093
chr1	9397956	9398834	0.696833	0.540917	0.363
chr1	9402228	9402344	0.853438	0.778594	0.480313
chr1	9406132	9407270	0.690714	0.495937	0.229196
chr1	9920922	9921714	0.753043	0.583587	0.218877
chr1	9922662	9924362	0.80962	0.696739	0.384583
chr1	9925424	9926848	0.741957	0.708261	0.371884
chr1	10233770	10233948	0.383611	0.724583	0.801296
chr1	10309160	10309832	0.821111	0.791667	0.458704
chr1	9964318	9965142	0.3155	0.652	0.680417
chr1	9888228	9888936	0.824167	0.66625	0.451019
chr1	9932288	9932826	0.843462	0.736442	0.526474
chr1	9937076	9938184	0.812596	0.658606	0.422596
chr1	9943274	9944006	0.857222	0.726389	0.508333
chr1	10615554	10616708	0.324276	0.532566	0.820395
chr1	10654796	10654882	0.282222	0.558056	0.71463
chr1	10570720	10571126	0.133125	0.105729	0.588194
chr1	9364952	9365564	0.813056	0.670417	0.496111
chr1	9368700	9369152	0.805682	0.635682	0.459924
chr1	9371824	9372368	0.850313	0.734922	0.50276
chr1	9378300	9378378	0.621667	0.508056	0.258148
chr1	9381598	9382346	0.797895	0.662895	0.419605
chr1	9389860	9390254	0.893889	0.812222	0.5425
chr1	10504978	10505374	0.508437	0.514844	0.745208
chr1	10504978	10505374	0.508437	0.514844	0.745208
chr1	10228876	10230568	0.38381	0.600774	0.698333
chr1	10761856	10762028	0.751562	0.560937	0.424583
chr1	10764828	10764888	0.497727	0.554205	0.767045
chr1	10523562	10523666	0.737222	0.570139	0.17037
chr1	10524220	10524400	0.713056	0.578333	0.222593
chr1	6387029	6387236	0.590556	0.473194	0.264907
chr1	6431843	6432168	0.745556	0.674028	0.36963
chr1	10949046	10949206	0.269	0.474	0.5495
chr1	10807602	10808022	0.628056	0.480139	0.29
chr1	10962972	10963240	0.833438	0.707187	0.474375
chr1	10711814	10712200	0.81775	0.757188	0.462417
chr1	10712778	10713494	0.877941	0.809338	0.543775
chr1	10718812	10718976	0.82675	0.789875	0.395
chr1	10729850	10730322	0.77	0.694861	0.415278
chr1	10731914	10732116	0.7245	0.737625	0.436083
chr1	10782108	10782332	0.730441	0.624118	0.293186
chr1	11133292	11133348	0.2325	0.443611	0.626204
chr1	10994370	10994754	0.563889	0.523889	0.170278
chr1	11312414	11313036	0.5875	0.891667	0.865
chr1	9774744	9775128	0.750278	0.695139	0.241111
chr1	9775652	9775848	0.89625	0.639712	0.484647
chr1	9775856	9775998	0.753333	0.554107	0.185952
chr1	9776058	9777220	0.741562	0.539219	0.392232
chr1	9778058	9778738	0.605	0.487917	0.266667
chr1	9781716	9781856	0.529583	0.292153	0.157315
chr1	9787150	9787420	0.77	0.547153	0.436759
chr1	9788716	9788838	0.575833	0.369333	0.807333
chr1	9792068	9792412	0.393889	0.450833	0.718981
chr1	9792806	9792878	0.501111	0.730139	0.90537
chr1	9795720	9795968	0.331667	0.554167	0.777778
chr1	10816532	10816636	0.747188	0.615781	0.341875
chr1	10822714	10822970	0.821111	0.553472	0.509537
chr1	10698824	10699308	0.324725	0.602947	0.605635
chr1	10703594	10703818	0.713333	0.670278	0.203519
chr1	10733732	10733938	0.863056	0.847361	0.518611
chr1	10744880	10746138	0.8282	0.7581	0.499767
chr1	11418642	11419466	0.738611	0.543889	0.430093
chr1	11420384	11421014	0.603864	0.452727	0.280455
chr1	11539918	11540342	0.129939	0.359756	0.362317
chr1	11872880	11873748	0.82775	0.82625	0.523333
chr1	11798878	11799482	0.6195	0.533667	0.311444
chr1	10675438	10675624	0.326429	0.661875	0.847321
chr1	10675438	10675624	0.326429	0.661875	0.847321
chr1	10694876	10695036	0.592778	0.484722	0.287315
chr1	11769122	11769348	0.523182	0.335227	0.181136
chr1	11958914	11958954	0.464063	0.536875	0.721563
chr1	11900984	11901738	0.681087	0.62788	0.284746
chr1	11900984	11901738	0.681087	0.62788	0.284746
chr1	11902730	11903258	0.675833	0.673472	0.338426
chr1	11902730	11903258	0.675833	0.673472	0.338426
chr1	11911100	11911542	0.63875	0.449583	0.229167
chr1	11837940	11838256	0.733125	0.636771	0.384861
chr1	11837940	11838256	0.733125	0.636771	0.384861
chr1	11843976	11844502	0.8301	0.7459	0.3873
chr1	11017430	11017504	0.684722	0.573472	0.370741
chr1	12148292	12148506	0.218889	0.460556	0.61412
chr1	12124118	12124624	0.0493056	0.132708	0.312176
chr1	12111386	12112064	0.168056	0.274861	0.442963
chr1	12112432	12113480	0.5225	0.661875	0.79463
chr1	12114314	12114904	0.393269	0.645096	0.708141
chr1	12116470	12116784	0.0653571	0.389732	0.490179
chr1	11105418	11105572	0.593654	0.50375	0.154167
chr1	12218826	12219122	0.807125	0.549125	0.402125
chr1	12064616	12066562	0.132773	0.472091	0.719091
chr1	12126522	12126770	0.400556	0.675556	0.758148
chr1	12126990	12127704	0.297614	0.432955	0.620227
chr1	12129424	12129900	0.428542	0.616458	0.780069
chr1	12239812	12240032	0.744167	0.564306	0.261759
chr1	12242546	12243274	0.624167	0.455972	0.227407
chr1	12495378	12495952	0.0464583	0.249896	0.3925
chr1	12496850	12496952	0.223125	0.562812	0.585625
chr1	11864212	11865042	0.676667	0.591111	0.405926
chr1	11864212	11865042	0.676667	0.591111	0.405926
chr1	12509910	12510134	0.0402273	0.179432	0.404318
chr1	12225222	12225890	0.820833	0.694861	0.483796
chr1	12579060	12579346	0.148056	0.289028	0.47213
chr1	11937882	11938126	0.616944	0.399444	0.250741
chr1	9650340	9650912	0.502361	0.529722	0.168657
chr1	9651128	9651376	0.618333	0.626806	0.18213
chr1	9651644	9652786	0.763462	0.734583	0.378462
chr1	9662072	9662370	0.716786	0.463527	0.294167
chr1	12249396	12251056	0.799643	0.611131	0.442817
chr1	12249396	12251056	0.799643	0.611131	0.442817
chr1	12251742	12251890	0.891538	0.668462	0.529103
chr1	12251742	12251890	0.891538	0.668462	0.529103
chr1	12251984	12252928	0.772604	0.596927	0.415486
chr1	12258560	12258938	0.743409	0.660341	0.282197
chr1	12259624	12259828	0.793333	0.477778	0.178704
chr1	12607392	12608024	0.7275	0.596979	0.367847
chr1	12159600	12160098	0.773529	0.713015	0.410245
chr1	12172068	12172748	0.811389	0.724583	0.468241
chr1	12172848	12173420	0.862222	0.780556	0.490741
chr1	12659472	12660014	0.561944	0.434306	0.20713
chr1	12988616	12989410	0.609667	0.41725	0.284389
chr1	12263400	12264082	0.754766	0.642187	0.412266
chr1	12267330	12267738	0.808056	0.658056	0.489537
chr1	12269558	12270224	0.678333	0.569167	0.331759
chr1	13377082	13378382	0.6175	0.424605	0.277588
chr1	12090082	12090142	0.351667	0.50875	0.716111
chr1	14039048	14039498	0.763333	0.468646	0.313194
chr1	14049030	14049792	0.801389	0.6675	0.407593
chr1	13839066	13839148	0.277708	0.391458	0.505347
chr1	13839066	13839148	0.277708	0.391458	0.505347
chr1	13839506	13839610	0.2396	0.47505	0.5505
chr1	13839506	13839610	0.2396	0.47505	0.5505
chr1	13909522	13909864	0.4105	0.52325	0.645881
chr1	12678206	12678280	0.0751923	0.220577	0.450385
chr1	14288570	14289864	0.671042	0.493333	0.315139
chr1	14145490	14145742	0.89375	0.825625	0.563125
chr1	14853576	14853786	0.414444	0.617361	0.73
chr1	12175350	12175654	0.848542	0.7825	0.434444
chr1	12187566	12188000	0.72	0.444583	0.169259
chr1	12188100	12188262	0.8775	0.723056	0.508056
chr1	14219212	14219450	0.0847368	0.3425	0.361579
chr1	14219470	14219558	0.153661	0.406786	0.489821
chr1	12190768	12191708	0.88125	0.812125	0.565333
chr1	14235762	14236674	0.859167	0.649444	0.524444
chr1	14934590	14934702	0.785556	0.695417	0.371204
chr1	14127966	14128114	0.805625	0.600781	0.285
chr1	14133800	14134884	0.64879	0.577339	0.297796
chr1	14625764	14626082	0.828611	0.681389	0.48037
chr1	14630954	14631374	0.725278	0.627361	0.351204
chr1	14238652	14238780	0.320937	0.558125	0.839583
chr1	14998968	14999246	0.72525	0.620125	0.4335
chr1	14911366	14912002	0.6685	0.448	0.312833
chr1	15146950	15147078	0.684545	0.415568	0.349924
chr1	15236418	15236526	0.818437	0.787031	0.471771
chr1	14925066	14925338	0.0693269	0.359423	0.307019
chr1	14925424	14925746	0.0697945	0.320497	0.299852
chr1	14925814	14926016	0.0316667	0.266218	0.267009
chr1	15550986	15551068	0.555278	0.725278	0.821019
chr1	11713988	11714270	0.531111	0.509514	0.222315
chr1	11713988	11714270	0.531111	0.509514	0.222315
chr1	15268500	15268808	0.654423	0.538462	0.2175
chr1	15606942	15607080	0.716667	0.545694	0.303333
chr1	15587892	15587972	0.0855556	0.201111	0.364167
chr1	15637866	15638390	0.790833	0.635833	0.469259
chr1	15668618	15668954	0.265469	0.441172	0.59474
chr1	15668618	15668954	0.265469	0.441172	0.59474
chr1	15504254	15504452	0.395278	0.68875	0.637361
chr1	15945654	15945772	0.258333	0.468472	0.538148
chr1	15827312	15827632	0.711111	0.583472	0.264907
chr1	15836154	15836718	0.800385	0.668558	0.415
chr1	11973408	11973586	0.637222	0.576667	0.216019
chr1	11975114	11975898	0.52025	0.541812	0.162292
chr1	11977820	11977978	0.760333	0.682083	0.331389
chr1	11983420	11983716	0.686667	0.589861	0.321667
chr1	11983994	11984144	0.758889	0.714444	0.393981
chr1	11984296	11984758	0.749091	0.652614	0.450985
chr1	16185914	16186106	0.744444	0.640278	0.325278
chr1	16243520	16243988	0.104375	0.338229	0.558611
chr1	15479294	15479320	0.085	0.30625	0.465417
chr1	15479294	15479320	0.085	0.30625	0.465417
chr1	15480290	15480492	0.0798125	0.313594	0.381229
chr1	15480290	15480492	0.0798125	0.313594	0.381229
chr1	15480496	15480658	0.0637234	0.315186	0.344752
chr1	15480748	15480856	0.105455	0.291364	0.364848
chr1	16291072	16291540	0.0359615	0.353365	0.339679
chr1	16340196	16340386	0.5525	0.537917	0.147315
chr1	15815884	15816042	0.786111	0.654306	0.419352
chr1	15688548	15689484	0.783438	0.700833	0.382847
chr1	1444149	1444309	0.796389	0.64375	0.417685
chr1	1471400	1471542	0.763636	0.720795	0.442273
chr1	1473789	1473975	0.704271	0.594792	0.267535
chr1	16026408	16026974	0.765	0.638889	0.363056
chr1	16172826	16173246	0.655833	0.595139	0.251852
chr1	16172826	16173246	0.655833	0.595139	0.251852
chr1	16319732	16320360	0.707	0.6002	0.38
chr1	16461738	16461968	0.798056	0.722222	0.449167
chr1	16162940	16163390	0.500547	0.373984	0.113568
chr1	16164274	16165078	0.899063	0.752969	0.384653
chr1	16564586	16564724	0.35575	0.359	0.704333
chr1	16344342	16344492	0.686136	0.489659	0.235
chr1	16344342	16344492	0.686136	0.489659	0.235
chr1	16349916	16350422	0.654808	0.512885	0.298077
chr1	16351338	16351792	0.638611	0.504028	0.320093
chr1	16714232	16714846	0.261389	0.402639	0.527407
chr1	16714232	16714846	0.261389	0.402639	0.527407
chr1	16115204	16115788	0.379808	0.254615	0.0812179
chr1	16553454	16553558	0.278	0.469125	0.566583
chr1	16554002	16554536	0.272135	0.477786	0.56572
chr1	16847208	16847356	0.41475	0.562063	0.655708
chr1	16847480	16847574	0.19125	0.426406	0.459896
chr1	17022402	17023036	0.569833	0.418417	0.215667
chr1	17022402	17023036	0.569833	0.418417	0.215667
chr1	17189400	17189440	0.219375	0.505781	0.443021
chr1	17026640	17026716	0.417778	0.43625	0.101481
chr1	17026640	17026716	0.417778	0.43625	0.101481
chr1	16094338	16094734	0.82	0.665833	0.46537
chr1	16826494	16826886	0.701293	0.62306	0.373161
chr1	17031232	17031594	0.7305	0.711625	0.30725
chr1	17031232	17031594	0.7305	0.711625	0.30725
chr1	17031908	17032220	0.677708	0.625104	0.355139
chr1	17031908	17032220	0.677708	0.625104	0.355139
chr1	16770348	16770874	0.873636	0.609886	0.533106
chr1	16403186	16403486	0.681	0.557125	0.299417
chr1	16405926	16406104	0.789063	0.594844	0.437917
chr1	17462868	17463236	0.660385	0.582596	0.219808
chr1	17488948	17489384	0.7175	0.526111	0.348241
chr1	17490556	17490720	0.729808	0.559135	0.415577
chr1	17525380	17526232	0.702	0.532083	0.391111
chr1	17511850	17512654	0.791944	0.635556	0.459259
chr1	16472738	16473230	0.516944	0.323611	0.153148
chr1	16489924	16490048	0.742188	0.632344	0.355417
chr1	17519498	17521136	0.7775	0.583008	0.440208
chr1	17459966	17460412	0.781731	0.566731	0.349359
chr1	17475916	17476066	0.441538	0.603365	0.721538
chr1	17535776	17536586	0.791591	0.588409	0.411591
chr1	17427766	17429052	0.71125	0.518875	0.37825
chr1	17698412	17699022	0.574444	0.439444	0.241204
chr1	17699764	17699928	0.714687	0.475312	0.384792
chr1	17603968	17604526	0.644	0.4595	0.270417
chr1	17603968	17604526	0.644	0.4595	0.270417
chr1	17641100	17642476	0.704038	0.482404	0.384359
chr1	17680460	17681144	0.5775	0.488661	0.261429
chr1	17241296	17241492	0.524687	0.45125	0.180729
chr1	17397544	17398444	0.752708	0.5975	0.403125
chr1	17405776	17405892	0.391364	0.416023	0.612121
chr1	17409080	17409500	0.737857	0.553304	0.390417
chr1	18013678	18013834	0.702222	0.523889	0.354352
chr1	18021728	18022276	0.6125	0.491	0.245917
chr1	17979448	17979904	0.594643	0.449464	0.296071
chr1	17927730	17928098	0.800455	0.632386	0.448485
chr1	17935348	17935956	0.659545	0.549432	0.327576
chr1	16273868	16274472	0.664722	0.520694	0.33787
chr1	16274938	16275264	0.177679	0.376339	0.478274
chr1	16279322	16279468	0.425227	0.540341	0.678561
chr1	18121610	18122256	0.605	0.511786	0.182798
chr1	18122258	18122376	0.75925	0.686625	0.200667
chr1	18252656	18253496	0.684375	0.500729	0.323681
chr1	18303756	18305304	0.688	0.415417	0.303833
chr1	18305926	18307072	0.556957	0.405272	0.206341
chr1	17542028	17542706	0.809667	0.654833	0.458167
chr1	17553310	17553584	0.684687	0.538125	0.291146
chr1	17558676	17559298	0.820556	0.530278	0.373241
chr1	18345904	18346486	0.521111	0.47125	0.178333
chr1	18404832	18405308	0.728235	0.642647	0.383971
chr1	9434348	9434526	0.863333	0.734444	0.501852
chr1	9445258	9445542	0.7905	0.60225	0.279917
chr1	9450158	9450266	0.193333	0.294861	0.553889
chr1	9460218	9460454	0.495682	0.450682	0.134545
chr1	9471524	9472106	0.197222	0.460972	0.642037
chr1	9492570	9493492	0.723125	0.574375	0.366944
chr1	18529826	18530912	0.641786	0.618333	0.319365
chr1	18292248	18293508	0.706324	0.434706	0.310686
chr1	15727988	15728660	0.767692	0.627019	0.298846
chr1	15732726	15732964	0.742222	0.634861	0.409398
chr1	15742176	15742340	0.2325	0.5445	0.616417
chr1	18484684	18485560	0.726591	0.606705	0.406364
chr1	17959380	17959718	0.794444	0.57	0.430926
chr1	17788388	17788688	0.583971	0.54625	0.25902
chr1	18627896	18628228	0.628889	0.429722	0.27963
chr1	18804502	18804576	0.1475	0.3175	0.404167
chr1	18435568	18435874	0.186312	0.382	0.422667
chr1	18860660	18861570	0.652375	0.563375	0.250625
chr1	19029648	19029766	0.328889	0.510139	0.591574
chr1	19292408	19292514	0.136562	0.374531	0.559583
chr1	19300920	19301456	0.778542	0.673854	0.437847
chr1	19043710	19043828	0.228293	0.396341	0.537256
chr1	19050512	19050678	0.203929	0.354375	0.499702
chr1	18805536	18805804	0.730313	0.539531	0.431979
chr1	18969596	18969784	0.180469	0.416992	0.530312
chr1	18970180	18970234	0.13775	0.43075	0.40125
chr1	18970480	18970604	0.148409	0.358864	0.382045
chr1	18971584	18971656	0.22875	0.413281	0.45125
chr1	19335460	19336178	0.792222	0.716389	0.455833
chr1	19337532	19337568	0.497812	0.365469	0.867292
chr1	19339242	19339812	0.696111	0.591667	0.289074
chr1	19260784	19261528	0.786	0.509875	0.262333
chr1	19265304	19265898	0.832708	0.739688	0.515278
chr1	19600364	19600912	0.315312	0.570052	0.695197
chr1	19781060	19781552	0.0294444	0.197083	0.369722
chr1	19215348	19216118	0.869167	0.794833	0.522167
chr1	19215348	19216118	0.869167	0.794833	0.522167
chr1	19217104	19217472	0.846944	0.722083	0.552778
chr1	19217104	19217472	0.846944	0.722083	0.552778
chr1	19686626	19687060	0.402188	0.522031	0.639896
chr1	19652784	19652872	0.304167	0.485667	0.541833
chr1	18957534	18957714	0.141413	0.43913	0.503261
chr1	18958204	18958272	0.167125	0.375812	0.545667
chr1	18958276	18958428	0.149375	0.384598	0.436131
chr1	18958900	18959590	0.209594	0.443453	0.52724
chr1	18962744	18963180	0.127308	0.322324	0.387115
chr1	18967768	18968000	0.185395	0.314539	0.442237
chr1	20037700	20038068	0.0594444	0.198611	0.3525
chr1	20135076	20136412	0.75375	0.628409	0.442462
chr1	20198560	20199344	0.615278	0.517917	0.278704
chr1	19392702	19393088	0.7225	0.634875	0.409667
chr1	20141610	20142930	0.690431	0.586379	0.333218
chr1	20141610	20142930	0.690431	0.586379	0.333218
chr1	20503686	20505408	0.632188	0.558672	0.282187
chr1	20516338	20516868	0.746136	0.626364	0.413485
chr1	19198658	19199156	0.877222	0.789167	0.454537
chr1	19198658	19199156	0.877222	0.789167	0.454537
chr1	19199534	19200054	0.833333	0.710278	0.479352
chr1	19199534	19200054	0.833333	0.710278	0.479352
chr1	19204904	19205194	0.808333	0.695833	0.508426
chr1	19204904	19205194	0.808333	0.695833	0.508426
chr1	19209032	19209244	0.771875	0.652969	0.37375
chr1	19209032	19209244	0.771875	0.652969	0.37375
chr1	19210984	19211496	0.819	0.6515	0.505083
chr1	19210984	19211496	0.819	0.6515	0.505083
chr1	19210984	19211496	0.819	0.6515	0.505083
chr1	20088180	20088808	0.6575	0.58375	0.359444
chr1	20091208	20091904	0.708158	0.593224	0.354605
chr1	20526668	20528094	0.728333	0.599688	0.335174
chr1	20586432	20587104	0.65	0.493942	0.332372
chr1	20686420	20687684	0.6005	0.49915	0.2273
chr1	20701668	20702120	0.6515	0.441375	0.320833
chr1	20707448	20707514	0.256875	0.404688	0.532812
chr1	20729712	20730908	0.656739	0.523478	0.331594
chr1	20731372	20732176	0.609861	0.516875	0.196898
chr1	20840948	20841074	0.58625	0.593625	0.260833
chr1	21001896	21002204	0.853	0.689875	0.536083
chr1	19992142	19992420	0.258804	0.463098	0.598696
chr1	19795060	19795650	0.31675	0.590875	0.690917
chr1	19796400	19796638	0.300278	0.627222	0.798889
chr1	20693014	20693290	0.255278	0.477778	0.656466
chr1	20940596	20941376	0.716786	0.600893	0.368929
chr1	21508652	21508976	0.275	0.4675	0.575104
chr1	20465824	20465916	0.80575	0.71625	0.386417
chr1	20474536	20474812	0.642187	0.504062	0.338021
chr1	21009884	21010212	0.64075	0.5845	0.257167
chr1	21013196	21013616	0.6625	0.518393	0.332083
chr1	21614926	21615316	0.406	0.444375	0.682
chr1	21721616	21722588	0.857895	0.796842	0.520132
chr1	21054308	21054526	0.591111	0.454583	0.178056
chr1	20879376	20879456	0.249688	0.467969	0.489896
chr1	21860664	21861330	0.75075	0.58325	0.3595
chr1	21760750	21761056	0.495625	0.455469	0.111562
chr1	21761240	21761426	0.734091	0.621023	0.335152
chr1	21767596	21768092	0.863889	0.785417	0.553333
chr1	21872736	21873168	0.793889	0.639306	0.442778
chr1	21841490	21843132	0.7546	0.71785	0.375033
chr1	21847112	21847676	0.133523	0.495739	0.432424
chr1	21847700	21847780	0.128529	0.503309	0.772304
chr1	21759420	21759468	0.602	0.5615	0.191917
chr1	21041878	21041982	0.724444	0.55375	0.316574
chr1	22156506	22156616	0.759167	0.58625	0.251019
chr1	22118096	22118424	0.137273	0.346136	0.442652
chr1	22126616	22126886	0.700192	0.565481	0.382756
chr1	19246538	19246684	0.852727	0.773182	0.399773
chr1	19246538	19246684	0.852727	0.773182	0.399773
chr1	22150070	22150296	0.453816	0.648487	0.722763
chr1	22150070	22150296	0.453816	0.648487	0.722763
chr1	22353286	22354116	0.202333	0.381333	0.582833
chr1	21893860	21893958	0.757344	0.596563	0.38974
chr1	21993400	21993678	0.691974	0.533487	0.250439
chr1	22565830	22566080	0.531563	0.436563	0.185937
chr1	21949482	21950916	0.665	0.542303	0.289123
chr1	22380770	22381004	0.470577	0.554327	0.760513
chr1	22678064	22678324	0.231944	0.346528	0.48287
chr1	22444956	22445468	0.603611	0.56125	0.2875
chr1	22453028	22453662	0.727292	0.588333	0.36559
chr1	22461240	22461890	0.6245	0.5275	0.2965
chr1	22889596	22889668	0.309643	0.420625	0.651071
chr1	22889668	22889880	0.103944	0.262361	0.332944
chr1	22890212	22890376	0.0951786	0.317679	0.337917
chr1	22867660	22867952	0.536875	0.480833	0.128681
chr1	21655688	21655884	0.85975	0.789125	0.4665
chr1	21662910	21663120	0.148421	0.369474	0.390175
chr1	21673720	21674876	0.812292	0.715521	0.497708
chr1	23089420	23089784	0.670833	0.543646	0.319861
chr1	23081056	23081156	0.238125	0.422187	0.498333
chr1	23186058	23186160	0.281667	0.634028	0.597963
chr1	23186454	23186592	0.18125	0.534062	0.559479
chr1	22189758	22190270	0.751094	0.611016	0.321042
chr1	22191688	22192276	0.810556	0.739861	0.367407
chr1	22198700	22199404	0.625682	0.535227	0.250871
chr1	22223470	22223842	0.756538	0.548846	0.413397
chr1	17706564	17707084	0.728333	0.593417	0.391222
chr1	17723448	17723684	0.684444	0.474028	0.340185
chr1	17758108	17758572	0.069881	0.337857	0.342659
chr1	22175452	22175514	0.7775	0.611944	0.450926
chr1	22909946	22910306	0.570833	0.444583	0.218333
chr1	22920806	22920928	0.252812	0.336406	0.668958
chr1	23133574	23133984	0.604688	0.474687	0.235729
chr1	23495492	23495578	0.204615	0.368462	0.518397
chr1	23876908	23878540	0.747353	0.687059	0.383529
chr1	23852604	23854628	0.685521	0.571198	0.173958
chr1	23917632	23917960	0.741667	0.804444	0.2775
chr1	23960028	23960934	0.666667	0.659375	0.359583
chr1	23949832	23950996	0.5975	0.611406	0.284479
chr1	23941106	23942696	0.860714	0.769464	0.439405
chr1	23933104	23933640	0.653958	0.54526	0.145799
chr1	23906656	23907132	0.790833	0.724028	0.354074
chr1	23907358	23908016	0.669211	0.588553	0.192412
chr1	23908518	23909948	0.869239	0.770707	0.472138
chr1	23879730	23880680	0.531711	0.440329	0.140921
chr1	23881940	23882908	0.627941	0.515882	0.0785784
chr1	23962928	23963572	0.846346	0.741827	0.532756
chr1	23944570	23945808	0.672333	0.578583	0.2655
chr1	23926584	23926888	0.691111	0.736806	0.195926
chr1	23927448	23928456	0.7787	0.68875	0.121367
chr1	23930784	23931556	0.825	0.745875	0.44375
chr1	24048828	24049116	0.304687	0.513516	0.584115
chr1	24250292	24250896	0.679583	0.524583	0.273264
chr1	24233660	24234272	0.548833	0.41675	0.121056
chr1	24233660	24234272	0.548833	0.41675	0.121056
chr1	23892424	23893260	0.838438	0.709844	0.495521
chr1	23895364	23895808	0.815556	0.665694	0.470556
chr1	23953262	23953654	0.672361	0.432431	0.0958796
chr1	23956376	23957828	0.780577	0.714712	0.390705
chr1	23750636	23750702	0.10475	0.300625	0.333583
chr1	24308716	24308968	0.700962	0.768654	0.281538
chr1	24266040	24266624	0.7035	0.60625	0.403583
chr1	24255116	24256312	0.806184	0.628882	0.341711
chr1	24255116	24256312	0.806184	0.628882	0.341711
chr1	24342934	24343578	0.765556	0.636944	0.405741
chr1	24267660	24268500	0.767241	0.686552	0.422787
chr1	24098992	24099608	0.901618	0.880074	0.446716
chr1	23279724	23280412	0.240458	0.479576	0.622495
chr1	24245526	24245666	0.866389	0.731111	0.447778
chr1	24247312	24247652	0.738182	0.738864	0.424242
chr1	24553224	24553806	0.09075	0.317125	0.36175
chr1	24191812	24192436	0.583	0.753625	0.839167
chr1	24611244	24611872	0.785833	0.637917	0.418148
chr1	24612896	24613408	0.780556	0.573194	0.442037
chr1	24674836	24674954	0.776389	0.697083	0.332037
chr1	24678612	24679176	0.811667	0.63375	0.386389
chr1	24524058	24525512	0.693824	0.611029	0.345
chr1	24526434	24527284	0.767778	0.611389	0.275278
chr1	24528830	24529300	0.690294	0.533971	0.123922
chr1	24530664	24531576	0.817917	0.729792	0.461875
chr1	24532112	24532788	0.838846	0.697596	0.339423
chr1	24784006	24784486	0.940909	0.880455	0.539848
chr1	24814276	24814992	0.116389	0.234306	0.420093
chr1	24278068	24278344	0.679375	0.458594	0.312917
chr1	24283656	24283994	0.699167	0.586667	0.166528
chr1	24851444	24852464	0.879722	0.805556	0.52287
chr1	24510958	24513080	0.676571	0.630893	0.199976
chr1	24518116	24518822	0.263056	0.384861	0.567037
chr1	24229216	24229252	0.3005	0.666375	0.545
chr1	24229216	24229252	0.3005	0.666375	0.545
chr1	24229844	24230756	0.7647	0.6277	0.3684
chr1	24229844	24230756	0.7647	0.6277	0.3684
chr1	24231538	24231828	0.414167	0.497778	0.673889
chr1	24873464	24874296	0.826111	0.679861	0.394167
chr1	24914698	24916284	0.743125	0.542422	0.404583
chr1	24859168	24859364	0.684167	0.618333	0.289074
chr1	24403532	24403720	0.635625	0.487031	0.251146
chr1	24403532	24403720	0.635625	0.487031	0.251146
chr1	24403532	24403720	0.635625	0.487031	0.251146
chr1	24403532	24403720	0.635625	0.487031	0.251146
chr1	24949798	24950012	0.646111	0.526806	0.310093
chr1	25103336	25103928	0.646667	0.603095	0.297579
chr1	25100588	25100710	0.845833	0.700278	0.245093
chr1	24878420	24878528	0.620625	0.62375	0.232812
chr1	24886756	24887274	0.822692	0.628846	0.421154
chr1	25275556	25276228	0.406818	0.7875	0.711136
chr1	25273392	25273776	0.248	0.770083	0.747944
chr1	25076236	25077076	0.722344	0.594219	0.298802
chr1	24899808	24899940	0.654375	0.502969	0.264375
chr1	25366620	25366942	0.741111	0.649861	0.36713
chr1	25326784	25327124	0.79275	0.74275	0.476167
chr1	24475272	24475872	0.789327	0.669952	0.470609
chr1	24478306	24480218	0.728281	0.576719	0.120286
chr1	25381898	25382592	0.802778	0.658194	0.473241
chr1	25429352	25430132	0.660682	0.512727	0.323712
chr1	25430696	25432292	0.75625	0.56675	0.379417
chr1	25456924	25457388	0.774583	0.567812	0.395139
chr1	25308120	25308388	0.801111	0.535139	0.458241
chr1	25388376	25389218	0.876875	0.713229	0.572083
chr1	25393168	25394260	0.790333	0.631917	0.469611
chr1	25398800	25399238	0.664722	0.460972	0.199537
chr1	25070580	25070906	0.789722	0.629306	0.3775
chr1	25188812	25188944	0.69175	0.493125	0.274083
chr1	25198572	25198640	0.465938	0.750938	0.794792
chr1	25525540	25525584	0.225	0.577031	0.51375
chr1	25912060	25912484	0.795	0.739375	0.326771
chr1	25915516	25915664	0.6865	0.618125	0.334833
chr1	25409222	25410240	0.83375	0.660469	0.511771
chr1	25417636	25418414	0.848333	0.599028	0.471852
chr1	25053348	25053964	0.486923	0.477788	0.125769
chr1	25061080	25062360	0.66	0.552308	0.312692
chr1	25928866	25929192	0.845833	0.810417	0.367963
chr1	25929526	25930176	0.773804	0.727935	0.245453
chr1	25334508	25335434	0.829722	0.633333	0.474352
chr1	25277984	25278230	0.153333	0.62625	0.46463
chr1	25281104	25281240	0.372344	0.845469	0.711667
chr1	25282170	25282688	0.501136	0.813636	0.811818
chr1	25288000	25288668	0.48925	0.771375	0.74125
chr1	25288000	25288668	0.48925	0.771375	0.74125
chr1	25288824	25289398	0.429688	0.766198	0.745451
chr1	25288824	25289398	0.429688	0.766198	0.745451
chr1	25289486	25289822	0.278542	0.718542	0.54875
chr1	25289486	25289822	0.278542	0.718542	0.54875
chr1	25290772	25291080	0.344524	0.75244	0.663889
chr1	17274832	17274916	0.599444	0.537917	0.220556
chr1	26070424	26070756	0.588056	0.470417	0.258056
chr1	26222280	26223296	0.755208	0.620104	0.434028
chr1	26336908	26337042	0.7675	0.6705	0.460944
chr1	26338084	26338276	0.644833	0.45275	0.293722
chr1	26478148	26478708	0.763056	0.587639	0.301296
chr1	26249018	26249100	0.151667	0.406944	0.382593
chr1	26626774	26627360	0.743056	0.672917	0.307222
chr1	26654176	26654794	0.800833	0.642	0.473
chr1	26552040	26552194	0.10875	0.314896	0.361007
chr1	26031816	26032884	0.669	0.606875	0.323833
chr1	26100712	26101246	0.697344	0.58375	0.173385
chr1	26634480	26634626	0.737812	0.514531	0.245729
chr1	25889340	25890024	0.82025	0.52025	0.292417
chr1	25893520	25893756	0.8785	0.810625	0.493917
chr1	25895850	25896424	0.747812	0.624375	0.351927
chr1	25903970	25904236	0.839107	0.785625	0.369286
chr1	26505884	26507030	0.667083	0.541875	0.319097
chr1	26738088	26738148	0.139	0.3475	0.398917
chr1	26906144	26907060	0.3205	0.444875	0.574167
chr1	26908542	26909228	0.28625	0.419844	0.549063
chr1	26486282	26486688	0.521731	0.560577	0.210128
chr1	26983960	26984496	0.697955	0.682045	0.37947
chr1	27007976	27008752	0.788333	0.673125	0.475069
chr1	26871256	26871816	0.678333	0.641806	0.300926
chr1	27046388	27046666	0.69375	0.59675	0.352333
chr1	27235600	27236574	0.676591	0.59	0.344318
chr1	26136558	26136954	0.835333	0.701167	0.382722
chr1	26136558	26136954	0.835333	0.701167	0.382722
chr1	27204264	27204456	0.829615	0.741827	0.386667
chr1	27294092	27294608	0.756944	0.569028	0.441481
chr1	26617648	26618164	0.813816	0.621447	0.182588
chr1	26625140	26625224	0.66275	0.67075	0.208417
chr1	26820794	26820984	0.593409	0.456136	0.152273
chr1	27475076	27475784	0.71075	0.567875	0.347083
chr1	27576256	27576830	0.76675	0.64775	0.254667
chr1	25862340	25863760	0.70625	0.645677	0.383646
chr1	27490428	27490652	0.735556	0.544722	0.325556
chr1	26365784	26366306	0.64125	0.548125	0.275625
chr1	26369340	26369784	0.710625	0.539687	0.370938
chr1	26373008	26373088	0.191591	0.287045	0.464091
chr1	27775160	27775848	0.315278	0.550972	0.731574
chr1	27394428	27394528	0.657308	0.534519	0.279359
chr1	27643972	27644740	0.638125	0.465156	0.333229
chr1	27397004	27397344	0.487679	0.352679	0.138571
chr1	27807676	27807948	0.0883333	0.370556	0.416944
chr1	27859672	27860168	0.7075	0.564545	0.390076
chr1	27950344	27950894	0.867115	0.828269	0.520641
chr1	27952170	27952560	0.496719	0.684219	0.14599
chr1	27732844	27733824	0.717857	0.635268	0.375298
chr1	27706068	27706544	0.787727	0.654659	0.454848
chr1	26685308	26685828	0.5355	0.267125	0.202667
chr1	26687240	26687280	0.195	0.384135	0.519231
chr1	28216136	28216586	0.420278	0.696806	0.696759
chr1	27852864	27853424	0.630179	0.595714	0.279643
chr1	28347482	28348304	0.484688	0.606719	0.762292
chr1	28391868	28392546	0.7325	0.817132	0.370784
chr1	28465396	28466038	0.0657143	0.39375	0.327202
chr1	28525960	28527184	0.0425	0.1325	0.360313
chr1	28525960	28527184	0.0425	0.1325	0.360313
chr1	28200280	28200702	0.2405	0.663125	0.629167
chr1	28275752	28276308	0.787857	0.631518	0.474524
chr1	28275752	28276308	0.787857	0.631518	0.474524
chr1	28500502	28501292	0.509722	0.594444	0.11213
chr1	28568444	28568896	0.710972	0.619028	0.190093
chr1	28569216	28570224	0.9005	0.817833	0.547444
chr1	28190492	28191432	0.347632	0.510592	0.667018
chr1	28870860	28870986	0.670312	0.557969	0.265417
chr1	28473346	28473780	0.5275	0.548889	0.136019
chr1	27830126	27830216	0.829091	0.71	0.490758
chr1	27831944	27832784	0.824	0.699083	0.499833
chr1	27836192	27836888	0.829444	0.627083	0.531944
chr1	27843572	27843724	0.818	0.646	0.426167
chr1	27688276	27688648	0.591667	0.495	0.242407
chr1	27690404	27690492	0.731875	0.674479	0.30625
chr1	27697838	27698504	0.791667	0.628889	0.439074
chr1	28876440	28877248	0.728437	0.595625	0.414479
chr1	29242868	29243448	0.8715	0.674583	0.520222
chr1	29248584	29249106	0.820455	0.725341	0.306212
chr1	29233256	29233440	0.862222	0.748194	0.415833
chr1	29288602	29289336	0.136842	0.270461	0.435921
chr1	28841674	28841956	0.585385	0.417212	0.21109
chr1	3412169	3412457	0.638611	0.596944	0.315556
chr1	3413967	3414196	0.674722	0.544583	0.37037
chr1	3421309	3421668	0.775156	0.648359	0.456042
chr1	3423512	3424388	0.705	0.567143	0.365476
chr1	3427401	3427728	0.698409	0.668409	0.357879
chr1	3429520	3429952	0.798636	0.705682	0.436742
chr1	3433416	3433614	0.522222	0.455972	0.189722
chr1	3440212	3440424	0.698889	0.560417	0.278241
chr1	3460070	3460149	0.752857	0.530893	0.409286
chr1	3465054	3465400	0.746667	0.637083	0.391019
chr1	3467727	3468908	0.694074	0.602361	0.389259
chr1	3469946	3470186	0.624444	0.415556	0.167037
chr1	3472401	3472772	0.592778	0.51625	0.207963
chr1	3479997	3480149	0.725556	0.593194	0.388056
chr1	3483751	3483973	0.721667	0.578194	0.293056
chr1	3484413	3484614	0.583333	0.46875	0.250833
chr1	3487922	3489772	0.640833	0.539792	0.315833
chr1	3494462	3494701	0.5125	0.726667	0.737963
chr1	29138996	29139348	0.151815	0.387399	0.399489
chr1	29577222	29578264	0.570962	0.488654	0.240769
chr1	29632850	29633512	0.781389	0.592361	0.395648
chr1	29587140	29587412	0.412838	0.623446	0.673423
chr1	30064904	30065508	0.663824	0.483162	0.334853
chr1	6265826	6265895	0.105833	0.0973333	0.410333
chr1	6265826	6265895	0.105833	0.0973333	0.410333
chr1	6265826	6265895	0.105833	0.0973333	0.410333
chr1	6268973	6269101	0.127266	0.347539	0.365052
chr1	6268973	6269101	0.127266	0.347539	0.365052
chr1	6274609	6274979	0.7075	0.687273	0.381439
chr1	6296525	6296674	0.483587	0.569565	0.727029
chr1	6296525	6296674	0.483587	0.569565	0.727029
chr1	6309681	6309738	0.152778	0.280833	0.444815
chr1	6313189	6313371	0.781111	0.621944	0.336296
chr1	6350516	6351437	0.288281	0.416797	0.543281
chr1	30184916	30185324	0.0933333	0.181944	0.371481
chr1	30748712	30749092	0.595	0.425278	0.261019
chr1	30815610	30815828	0.193958	0.396042	0.527917
chr1	27358084	27358206	0.297812	0.548906	0.579167
chr1	27359618	27360730	0.754091	0.644432	0.428788
chr1	27364092	27364404	0.68	0.587361	0.267222
chr1	31022478	31023486	0.618	0.43025	0.28475
chr1	31158066	31158204	0.2377	0.45485	0.570567
chr1	31158392	31158704	0.214833	0.339083	0.491
chr1	31233132	31233540	0.445556	0.4325	0.10287
chr1	31133462	31134064	0.636111	0.481667	0.238519
chr1	31512162	31512576	0.801136	0.807955	0.397197
chr1	30796510	30796884	0.548125	0.360469	0.209375
chr1	31267848	31268280	0.7545	0.556125	0.401583
chr1	29536744	29537084	0.319318	0.527727	0.676288
chr1	31243332	31244146	0.790556	0.674306	0.457685
chr1	31246524	31247756	0.729917	0.617708	0.364667
chr1	31248064	31248240	0.4525	0.461518	0.0822619
chr1	31248664	31249476	0.710833	0.639861	0.316759
chr1	29463220	29463500	0.716875	0.552656	0.35
chr1	27655320	27655946	0.703056	0.649583	0.264074
chr1	27684380	27684496	0.76325	0.614	0.345167
chr1	31387640	31388514	0.691875	0.529062	0.315417
chr1	32001684	32001768	0.135	0.35125	0.386583
chr1	32015398	32016020	0.0863889	0.346528	0.33963
chr1	32076172	32077200	0.805455	0.543068	0.413788
chr1	31848896	31849764	0.68	0.507167	0.265167
chr1	32110954	32111242	0.245556	0.32875	0.530556
chr1	32110954	32111242	0.245556	0.32875	0.530556
chr1	32110954	32111242	0.245556	0.32875	0.530556
chr1	32050684	32050856	0.729118	0.566765	0.317892
chr1	28906212	28906766	0.200833	0.297222	0.44713
chr1	28906212	28906766	0.200833	0.297222	0.44713
chr1	28906212	28906766	0.200833	0.297222	0.44713
chr1	32202256	32202420	0.417292	0.170729	0.0727778
chr1	32205576	32205924	0.880455	0.822727	0.557727
chr1	32314002	32314576	0.369688	0.219844	0.0829167
chr1	32314656	32314932	0.7875	0.541528	0.37537
chr1	32219100	32219924	0.776591	0.642614	0.459167
chr1	32191678	32192782	0.576136	0.409318	0.229924
chr1	32343682	32343818	0.159444	0.474167	0.415741
chr1	32350560	32351276	0.864583	0.782708	0.567708
chr1	32356672	32357446	0.45225	0.53625	0.752333
chr1	32266248	32266334	0.83425	0.738625	0.383167
chr1	32394022	32394076	0.371944	0.590278	0.664259
chr1	32209270	32209982	0.603026	0.546382	0.243377
chr1	32135036	32135424	0.576389	0.536528	0.243704
chr1	32139352	32139772	0.70125	0.564375	0.345312
chr1	32391024	32391644	0.192308	0.427885	0.433558
chr1	32277256	32277394	0.75325	0.598875	0.432167
chr1	32281480	32281554	0.503889	0.486806	0.12037
chr1	32147016	32147336	0.545682	0.407841	0.173712
chr1	32492348	32492796	0.696087	0.683587	0.374674
chr1	32481436	32482852	0.476548	0.401845	0.165357
chr1	32084902	32085024	0.451667	0.491111	0.701111
chr1	32087700	32088224	0.86675	0.72225	0.529083
chr1	32122184	32123020	0.6975	0.496094	0.344479
chr1	32122184	32123020	0.6975	0.496094	0.344479
chr1	32484448	32486412	0.710541	0.661081	0.249212
chr1	32054364	32054524	0.136154	0.355577	0.424167
chr1	32054664	32054762	0.0788889	0.200347	0.432593
chr1	32054764	32054808	0.275833	0.432708	0.524514
chr1	32441964	32442694	0.89775	0.8015	0.521167
chr1	32733032	32733128	0.84225	0.585125	0.257417
chr1	32737632	32738264	0.800893	0.654911	0.418512
chr1	32404842	32405208	0.803824	0.639338	0.479559
chr1	31192952	31193992	0.697857	0.553095	0.22119
chr1	31192952	31193992	0.697857	0.553095	0.22119
chr1	31194968	31195584	0.753382	0.637721	0.293676
chr1	31194968	31195584	0.753382	0.637721	0.293676
chr1	31199232	31199768	0.731389	0.627917	0.336111
chr1	31201950	31203012	0.619242	0.594811	0.290758
chr1	32788492	32788898	0.631406	0.629531	0.306875
chr1	32165780	32167760	0.764375	0.60808	0.447143
chr1	32168222	32168610	0.730556	0.578194	0.372407
chr1	32722888	32723712	0.874808	0.679904	0.421987
chr1	32727076	32727424	0.831111	0.80625	0.483426
chr1	32727504	32727868	0.878889	0.828194	0.387361
chr1	32728172	32728668	0.764	0.656125	0.26075
chr1	32755980	32756684	0.896429	0.818393	0.453571
chr1	32758644	32760208	0.734054	0.547804	0.383491
chr1	32739980	32741020	0.905511	0.87071	0.473125
chr1	32294352	32294732	0.736562	0.558984	0.179115
chr1	32295764	32295916	0.82475	0.696	0.492833
chr1	32300246	32300402	0.519722	0.323333	0.0915741
chr1	32889632	32891036	0.77625	0.633625	0.427417
chr1	33110648	33111792	0.762885	0.630192	0.306923
chr1	33107920	33108136	0.8075	0.7475	0.455093
chr1	32930944	32931060	0.0936458	0.325313	0.381215
chr1	32930944	32931060	0.0936458	0.325313	0.381215
chr1	33077654	33077704	0.085	0.271719	0.426875
chr1	33084920	33085834	0.44075	0.537375	0.74175
chr1	32717400	32718738	0.553437	0.190729	0.0782639
chr1	32718822	32719172	0.505658	0.189276	0.0888596
chr1	32720066	32720486	0.502321	0.255625	0.0836905
chr1	33549556	33549896	0.686538	0.523462	0.373782
chr1	33359964	33360654	0.755	0.67625	0.462778
chr1	33359964	33360654	0.755	0.67625	0.462778
chr1	33585768	33586136	0.236	0.6865	0.711333
chr1	33226466	33226896	0.731563	0.582656	0.37375
chr1	33184676	33185120	0.802885	0.6925	0.486923
chr1	33234682	33235186	0.776944	0.63625	0.43963
chr1	33635268	33635480	0.836591	0.746932	0.505909
chr1	33780012	33780608	0.802812	0.654844	0.391771
chr1	33909500	33909800	0.700625	0.459531	0.291458
chr1	33849412	33849828	0.766042	0.567187	0.412847
chr1	33438380	33438504	0.197143	0.362054	0.537976
chr1	33438788	33438830	0.0505357	0.286607	0.370357
chr1	33772416	33772776	0.291424	0.539983	0.675347
chr1	33772416	33772776	0.291424	0.539983	0.675347
chr1	33772912	33772988	0.351591	0.58125	0.773788
chr1	33772912	33772988	0.351591	0.58125	0.773788
chr1	34422660	34423672	0.730455	0.544432	0.43553
chr1	34654052	34654472	0.24125	0.34075	0.509667
chr1	32674096	32674736	0.0866667	0.441806	0.35537
chr1	32674096	32674736	0.0866667	0.441806	0.35537
chr1	35337284	35337352	0.745313	0.41375	0.210625
chr1	34642208	34643108	0.323816	0.4675	0.59841
chr1	34642208	34643108	0.323816	0.4675	0.59841
chr1	35417524	35417772	0.320278	0.436806	0.672222
chr1	35676308	35676520	0.752917	0.515104	0.207847
chr1	35258720	35258792	0.095119	0.32125	0.350238
chr1	35258720	35258792	0.095119	0.32125	0.350238
chr1	36359736	36360004	0.0647222	0.344583	0.310278
chr1	36609216	36609720	0.346111	0.549722	0.597407
chr1	36589536	36590480	0.783587	0.745326	0.329565
chr1	36774304	36775080	0.8895	0.884437	0.258833
chr1	36632752	36633504	0.785526	0.551974	0.190263
chr1	36770960	36771792	0.811875	0.688437	0.494167
chr1	36923528	36923908	0.284318	0.515795	0.585
chr1	36721976	36722120	0.127857	0.397143	0.540595
chr1	36722196	36722552	0.02125	0.38375	0.507917
chr1	36884560	36885536	0.855938	0.697969	0.498542
chr1	36884560	36885536	0.855938	0.697969	0.498542
chr1	36618108	36618824	0.743125	0.667098	0.406012
chr1	36835744	36837016	0.847759	0.75181	0.424253
chr1	36837264	36837592	0.623056	0.562778	0.191111
chr1	37071952	37072604	0.608889	0.43875	0.281852
chr1	36952704	36952888	0.810938	0.636875	0.149063
chr1	37414248	37414632	0.78425	0.666375	0.431917
chr1	36857868	36858536	0.665781	0.500781	0.220573
chr1	36861236	36862484	0.686333	0.506875	0.183806
chr1	37471912	37472024	0.4575	0.37025	0.129667
chr1	37600688	37600960	0.100556	0.366389	0.455185
chr1	37720932	37721048	0.399643	0.597679	0.651667
chr1	37783852	37783944	0.201136	0.354545	0.548788
chr1	38040564	38041160	0.186667	0.306528	0.555463
chr1	37919172	37919696	0.724615	0.580962	0.407564
chr1	38027272	38027648	0.786	0.675625	0.425583
chr1	37758552	37759136	0.624722	0.532083	0.315556
chr1	38200920	38201064	0.442941	0.584412	0.685637
chr1	38121772	38122176	0.713571	0.589107	0.364524
chr1	38138248	38138984	0.559643	0.549107	0.270357
chr1	38141000	38141904	0.660938	0.632969	0.192187
chr1	38142352	38142780	0.754444	0.589722	0.135185
chr1	38417968	38419352	0.64931	0.514914	0.318132
chr1	37416880	37418232	0.579125	0.469813	0.152458
chr1	37419976	37421856	0.696848	0.606304	0.210833
chr1	36042464	36042512	0.136522	0.449348	0.378514
chr1	36042464	36042512	0.136522	0.449348	0.378514
chr1	36042672	36042712	0.095	0.347344	0.353125
chr1	36042672	36042712	0.095	0.347344	0.353125
chr1	38405944	38406456	0.704062	0.568906	0.399271
chr1	38099712	38099856	0.209615	0.386442	0.455321
chr1	38504764	38504816	0.421875	0.648594	0.74375
chr1	38531840	38532696	0.715833	0.652639	0.406111
chr1	38566528	38567544	0.876364	0.701023	0.56053
chr1	38540096	38541040	0.866	0.702125	0.532833
chr1	38230024	38230140	0.152875	0.451188	0.424583
chr1	38230640	38231140	0.2151	0.35775	0.4658
chr1	38552468	38553412	0.726324	0.557721	0.403235
chr1	38552468	38553412	0.726324	0.557721	0.403235
chr1	38553772	38554976	0.604167	0.52	0.275556
chr1	38553772	38554976	0.604167	0.52	0.275556
chr1	38594444	38594924	0.82375	0.605469	0.522812
chr1	38672156	38673052	0.883542	0.675833	0.533611
chr1	38673232	38673840	0.897344	0.6725	0.573906
chr1	38561576	38562612	0.83	0.679722	0.483333
chr1	38639248	38639844	0.074	0.364125	0.355083
chr1	38389872	38390040	0.747857	0.749821	0.363869
chr1	38397984	38398288	0.790179	0.668929	0.474226
chr1	38891520	38891648	0.248125	0.435469	0.571354
chr1	38946360	38946612	0.79625	0.645375	0.439917
chr1	38810160	38811324	0.312708	0.407917	0.580764
chr1	39165128	39165852	0.661	0.4675	0.327917
chr1	38660188	38660936	0.835	0.561806	0.442685
chr1	39274388	39275512	0.710833	0.555833	0.330648
chr1	38942392	38943684	0.632177	0.632661	0.284435
chr1	39323256	39323504	0.1767	0.6049	0.800133
chr1	39074968	39075208	0.644038	0.496635	0.329038
chr1	39324228	39324276	0.639444	0.808889	0.871574
chr1	39324228	39324276	0.639444	0.808889	0.871574
chr1	39044528	39044572	0.165	0.40375	0.443214
chr1	39504272	39504776	0.413864	0.532841	0.718561
chr1	39512536	39514160	0.305341	0.656222	0.679943
chr1	39514900	39515492	0.4025	0.729653	0.771574
chr1	39734192	39735144	0.287656	0.450781	0.656146
chr1	37498272	37498720	0.126306	0.339216	0.359266
chr1	37498768	37498864	0.116759	0.370417	0.366636
chr1	37499248	37499388	0.178621	0.455345	0.423994
chr1	37500456	37500888	0.126339	0.420379	0.371295
chr1	36795440	36795912	0.752045	0.538977	0.236212
chr1	36802636	36802956	0.839167	0.664688	0.327778
chr1	36804916	36805324	0.706944	0.596806	0.346111
chr1	39283524	39283680	0.395	0.570833	0.66463
chr1	39283684	39283836	0.227125	0.448812	0.640688
chr1	39283920	39283972	0.0139063	0.0310156	0.243802
chr1	39873480	39873808	0.736875	0.573229	0.314653
chr1	40193596	40193912	0.34	0.466063	0.74025
chr1	40120760	40121064	0.71875	0.541563	0.361146
chr1	40121884	40122732	0.695455	0.50625	0.332727
chr1	40157680	40157948	0.200543	0.413641	0.535
chr1	40157680	40157948	0.200543	0.413641	0.535
chr1	40158212	40158352	0.166731	0.457596	0.452179
chr1	40158212	40158352	0.166731	0.457596	0.452179
chr1	40105668	40105764	0.117083	0.271354	0.347986
chr1	39547592	39547628	0.0359615	0.0775	0.343782
chr1	40361752	40362816	0.582727	0.438523	0.259242
chr1	40361752	40362816	0.582727	0.438523	0.259242
chr1	40374704	40374880	0.191071	0.489107	0.728571
chr1	40277292	40277940	0.665893	0.583304	0.34619
chr1	40460696	40461264	0.84425	0.7115	0.422833
chr1	40472620	40472864	0.130937	0.441094	0.408438
chr1	40474408	40475020	0.19025	0.403125	0.6295
chr1	39991380	39991480	0.161818	0.364545	0.445227
chr1	39991380	39991480	0.161818	0.364545	0.445227
chr1	40149496	40149664	0.274886	0.521648	0.601951
chr1	40089224	40090252	0.690556	0.550278	0.380926
chr1	40091264	40092192	0.678816	0.492895	0.258421
chr1	40607100	40607608	0.6725	0.514432	0.323409
chr1	39570624	39570704	0.234	0.4395	0.631917
chr1	40707720	40708060	0.32075	0.315375	0.5995
chr1	40866656	40866808	0.358889	0.466389	0.735046
chr1	40866860	40867108	0.555937	0.639375	0.838333
chr1	40853156	40853424	0.267812	0.1725	0.732135
chr1	40126928	40128448	0.817656	0.676484	0.492656
chr1	40129220	40129540	0.872	0.805875	0.553833
chr1	40134032	40136784	0.855588	0.795735	0.502304
chr1	40137020	40137264	0.207348	0.412955	0.527702
chr1	40137608	40137656	0.0288889	0.145	0.384444
chr1	40137988	40138088	0.20275	0.270625	0.436
chr1	40598704	40598780	0.551667	0.673194	0.826204
chr1	41164728	41164816	0.1515	0.477375	0.725833
chr1	41128696	41129756	0.402679	0.329107	0.088631
chr1	41091360	41091920	0.0646875	0.382344	0.321979
chr1	41218876	41219104	0.151111	0.351389	0.634074
chr1	41218876	41219104	0.151111	0.351389	0.634074
chr1	41365620	41365864	0.766111	0.622222	0.389259
chr1	41056360	41056428	0.225625	0.552187	0.52625
chr1	41819732	41820500	0.670313	0.598281	0.216875
chr1	41258932	41260168	0.779167	0.6625	0.397778
chr1	41260712	41261492	0.690417	0.549896	0.304514
chr1	39957856	39958016	0.198222	0.528194	0.494333
chr1	41349664	41350240	0.212857	0.489845	0.626071
chr1	41807688	41807864	0.598571	0.360357	0.239881
chr1	41934876	41935480	0.576667	0.446667	0.218981
chr1	42057568	42058256	0.845455	0.785682	0.543864
chr1	42091964	42092740	0.3225	0.456875	0.602569
chr1	42105452	42105876	0.495625	0.454375	0.189479
chr1	42107648	42109076	0.740735	0.767426	0.419902
chr1	42085492	42085964	0.730833	0.6325	0.233681
chr1	42098952	42099080	0.799375	0.631094	0.351354
chr1	42186940	42187128	0.354524	0.41131	0.613532
chr1	41947748	41948092	0.676818	0.521364	0.193561
chr1	42162128	42162280	0.534643	0.618571	0.180595
chr1	41481668	41481856	0.111875	0.406094	0.326979
chr1	40253684	40253936	0.297593	0.528125	0.587701
chr1	40253684	40253936	0.297593	0.528125	0.587701
chr1	42301760	42302128	0.72125	0.559219	0.322708
chr1	42369424	42369972	0.826389	0.671806	0.541852
chr1	42272272	42272416	0.075	0.177917	0.416111
chr1	41256624	41257424	0.64875	0.5535	0.33675
chr1	42307472	42308756	0.733409	0.595568	0.390076
chr1	42512400	42513348	0.7485	0.6105	0.412917
chr1	42190296	42190480	0.8875	0.718906	0.364792
chr1	42603688	42603756	0.317222	0.575694	0.602593
chr1	42003200	42003568	0.438056	0.431528	0.0801852
chr1	42003976	42004880	0.838889	0.731111	0.299722
chr1	42621304	42621644	0.6895	0.562125	0.3705
chr1	40771304	40772080	0.840577	0.686346	0.529359
chr1	42212516	42212652	0.6875	0.551094	0.137292
chr1	43153080	43153288	0.741071	0.700714	0.334524
chr1	41982792	41983704	0.849	0.72725	0.567333
chr1	41984048	41984244	0.7075	0.684875	0.370833
chr1	41965176	41966040	0.777222	0.644722	0.426852
chr1	43675340	43675432	0.768611	0.789444	0.477222
chr1	43675340	43675432	0.768611	0.789444	0.477222
chr1	43801116	43801592	0.683056	0.578333	0.364722
chr1	43532612	43532904	0.84875	0.762344	0.536667
chr1	43533728	43533892	0.251111	0.440278	0.488426
chr1	43971784	43973984	0.744038	0.577212	0.422244
chr1	43975436	43976160	0.286094	0.39	0.638958
chr1	43748496	43748712	0.690833	0.317639	0.282037
chr1	43473032	43473160	0.551023	0.779205	0.816477
chr1	44268952	44270184	0.664063	0.649375	0.331979
chr1	43770524	43771012	0.854212	0.804572	0.332295
chr1	43771336	43772556	0.597045	0.51	0.293258
chr1	44301116	44301644	0.5635	0.773	0.167667
chr1	43419172	43419492	0.772308	0.669135	0.337692
chr1	43426664	43427452	0.662188	0.580938	0.304063
chr1	44486852	44487684	0.794231	0.543077	0.45
chr1	44058024	44058832	0.623333	0.500729	0.294444
chr1	43206856	43207328	0.700714	0.645268	0.362381
chr1	44771656	44771956	0.471364	0.655114	0.747197
chr1	44520688	44523012	0.8225	0.651477	0.516439
chr1	44878132	44878192	0.569444	0.652083	0.894815
chr1	44071252	44071820	0.734423	0.607981	0.397885
chr1	44073224	44074356	0.798462	0.661731	0.486538
chr1	44007932	44008552	0.768333	0.607778	0.416204
chr1	44500984	44501716	0.7645	0.619875	0.434083
chr1	44938352	44938964	0.154474	0.347566	0.43614
chr1	44443808	44444304	0.744107	0.644554	0.36756
chr1	44443808	44444304	0.744107	0.644554	0.36756
chr1	44685588	44685836	0.855109	0.789511	0.491957
chr1	44686100	44686804	0.778793	0.678448	0.383937
chr1	44686100	44686804	0.778793	0.678448	0.383937
chr1	44970156	44971076	0.743036	0.590625	0.39125
chr1	45133852	45134300	0.745536	0.708839	0.419643
chr1	45186284	45186600	0.743438	0.592656	0.411875
chr1	45162860	45164212	0.288833	0.585583	0.543944
chr1	45325160	45325624	0.919038	0.865769	0.570256
chr1	45452520	45452728	0.341944	0.382639	0.590741
chr1	44883568	44883648	0.136458	0.381979	0.475312
chr1	44884048	44884184	0.2155	0.466187	0.522667
chr1	45788256	45788856	0.433125	0.529687	0.705625
chr1	45181324	45181908	0.79275	0.649125	0.476667
chr1	45830912	45831280	0.152857	0.4525	0.634167
chr1	46006616	46006816	0.1925	0.4605	0.476
chr1	46055296	46055448	0.728	0.738375	0.393
chr1	46388572	46388760	0.0275	0.400833	0.210833
chr1	45248564	45249544	0.733684	0.643882	0.412237
chr1	45250348	45250960	0.475	0.325326	0.111703
chr1	45252800	45253200	0.70325	0.586	0.341333
chr1	45293056	45293320	0.603966	0.470991	0.196724
chr1	44871356	44871440	0.0264583	0.0998958	0.333681
chr1	44873876	44873932	0.0819643	0.307054	0.352262
chr1	44874648	44874704	0.039375	0.0809375	0.350052
chr1	46637500	46638572	0.723269	0.578846	0.394615
chr1	46688780	46689044	0.482059	0.34875	0.14098
chr1	44030040	44030140	0.7875	0.68625	0.4065
chr1	44047948	44048508	0.709062	0.575625	0.420208
chr1	46786540	46787544	0.251667	0.54125	0.608056
chr1	46790700	46791320	0.287917	0.519306	0.854861
chr1	46936432	46937032	0.777708	0.623125	0.446181
chr1	44463104	44463240	0.798333	0.5925	0.471875
chr1	46673180	46673336	0.486389	0.511528	0.166111
chr1	46673180	46673336	0.486389	0.511528	0.166111
chr1	46981764	46982072	0.77	0.578056	0.413704
chr1	46984440	46984916	0.72	0.501094	0.298438
chr1	46796604	46797852	0.0917157	0.450809	0.579935
chr1	47009808	47009864	0.143125	0.349688	0.378611
chr1	46048692	46048728	0.193125	0.413594	0.459063
chr1	46913792	46913888	0.14	0.336146	0.469618
chr1	46913940	46913984	0.0511842	0.207566	0.360395
chr1	46914100	46914136	0.0672222	0.260694	0.348426
chr1	47489228	47489608	0.203802	0.436094	0.593802
chr1	46771280	46771668	0.445769	0.561587	0.799647
chr1	46772580	46772924	0.5055	0.5705	0.791389
chr1	47870476	47871720	0.747045	0.667045	0.430303
chr1	47877584	47878324	0.766458	0.639167	0.396181
chr1	48017336	48018624	0.706875	0.508333	0.399931
chr1	48031332	48031588	0.78325	0.62525	0.46525
chr1	48129340	48130524	0.67525	0.504625	0.34675
chr1	47691160	47691232	0.0678846	0.279231	0.302885
chr1	47691160	47691232	0.0678846	0.279231	0.302885
chr1	47696536	47696584	0.0694231	0.256442	0.355192
chr1	47698128	47698520	0.222159	0.460455	0.532348
chr1	47915808	47915896	0.267187	0.4375	0.544167
chr1	48105800	48107328	0.590625	0.410938	0.266806
chr1	48267792	48268032	0.7	0.535	0.327685
chr1	47898716	47898784	0.348125	0.635156	0.638854
chr1	47899128	47899232	0.350313	0.643125	0.584792
chr1	47899780	47899820	0.189792	0.571979	0.4225
chr1	48058716	48058840	0.191731	0.427692	0.420128
chr1	48058872	48058920	0.110417	0.386458	0.422361
chr1	48166540	48167860	0.79225	0.647625	0.480333
chr1	47973880	47974152	0.0050625	0.156219	0.251292
chr1	47974288	47974316	0.0705	0.29275	0.42875
chr1	46929820	46930844	0.815192	0.651731	0.44641
chr1	48142444	48143048	0.6735	0.456	0.301667
chr1	48038624	48038976	0.767321	0.594643	0.431488
chr1	48046360	48046616	0.649063	0.411719	0.290104
chr1	48449708	48450324	0.137528	0.439162	0.494432
chr1	46955928	46956168	0.0890625	0.222109	0.373125
chr1	46956472	46956552	0.0897222	0.208056	0.38213
chr1	49033416	49035088	0.654773	0.496477	0.282348
chr1	49137828	49138672	0.698125	0.499531	0.306667
chr1	49134204	49135956	0.783889	0.550417	0.417315
chr1	49143688	49143744	0.261944	0.395694	0.507963
chr1	49163328	49164464	0.7145	0.521375	0.37075
chr1	47882696	47882824	0.149687	0.437031	0.49
chr1	47883524	47884424	0.776	0.712125	0.451833
chr1	49146508	49147432	0.842	0.68	0.5425
chr1	48190688	48190928	0.0970349	0.347762	0.387636
chr1	48937136	48937500	0.097619	0.2925	0.422619
chr1	48175016	48175236	0.0619444	0.226694	0.299741
chr1	48175648	48175820	0.104766	0.276875	0.380859
chr1	48462360	48462428	0.100938	0.386562	0.439201
chr1	50896104	50896272	0.229896	0.374219	0.471875
chr1	50513648	50514320	0.2082	0.43035	0.5853
chr1	50489400	50489848	0.163169	0.442095	0.631772
chr1	51733548	51733680	0.217813	0.562813	0.483333
chr1	51679200	51679684	0.896818	0.770568	0.442576
chr1	51754848	51755720	0.791607	0.678214	0.477083
chr1	52036484	52036744	0.3575	0.614375	0.680083
chr1	45268256	45268712	0.764615	0.562885	0.243013
chr1	52197028	52197248	0.502353	0.52875	0.739755
chr1	52265220	52266580	0.60675	0.759625	0.834583
chr1	51774016	51774452	0.796111	0.74875	0.439444
chr1	51810336	51810444	0.263295	0.480114	0.498598
chr1	52772120	52772560	0.780625	0.614375	0.269687
chr1	53326012	53326448	0.08475	0.436625	0.396583
chr1	53223596	53223800	0.544737	0.479868	0.120746
chr1	53368768	53369344	0.874318	0.846818	0.550833
chr1	53460520	53461360	0.812778	0.737083	0.472315
chr1	53460520	53461360	0.812778	0.737083	0.472315
chr1	53460520	53461360	0.812778	0.737083	0.472315
chr1	53132080	53132912	0.86225	0.734125	0.5475
chr1	53363168	53363700	0.80125	0.736375	0.40525
chr1	53370656	53370728	0.575312	0.462812	0.209583
chr1	53704552	53704640	0.247857	0.372232	0.473571
chr1	53704552	53704640	0.247857	0.372232	0.473571
chr1	53386864	53387208	0.186786	0.294732	0.446429
chr1	53877856	53878648	0.807679	0.734821	0.463036
chr1	47904692	47904792	0.166	0.406188	0.409833
chr1	47905296	47905356	0.197	0.390125	0.442083
chr1	47905440	47905504	0.465357	0.656786	0.735714
chr1	47909604	47910072	0.102083	0.371771	0.346736
chr1	47911940	47912016	0.2525	0.447167	0.498667
chr1	53393208	53393280	0.00805556	0.0768056	0.358333
chr1	53393208	53393280	0.00805556	0.0768056	0.358333
chr1	53393208	53393280	0.00805556	0.0768056	0.358333
chr1	53393296	53393472	0.0133333	0.0427083	0.252639
chr1	53393296	53393472	0.0133333	0.0427083	0.252639
chr1	53393296	53393472	0.0133333	0.0427083	0.252639
chr1	53393620	53393704	0.0511111	0.186319	0.351852
chr1	53393620	53393704	0.0511111	0.186319	0.351852
chr1	53393620	53393704	0.0511111	0.186319	0.351852
chr1	53838224	53839024	0.7605	0.66625	0.431583
chr1	54196444	54196756	0.61375	0.475938	0.287083
chr1	53949348	53949832	0.708611	0.572361	0.353333
chr1	54129240	54129468	0.716818	0.517727	0.39697
chr1	53528496	53529032	0.175637	0.38201	0.416438
chr1	53974836	53974912	0.270625	0.450625	0.564444
chr1	53855416	53855988	0.605	0.471125	0.205833
chr1	54606816	54606928	0.561389	0.392083	0.235093
chr1	54606816	54606928	0.561389	0.392083	0.235093
chr1	54738384	54738816	0.7175	0.588594	0.330937
chr1	54738832	54739112	0.771111	0.592963	0.113858
chr1	54793800	54794612	0.81087	0.803967	0.386341
chr1	54836240	54836548	0.858125	0.813125	0.458646
chr1	54837468	54838360	0.687222	0.6175	0.366111
chr1	54840616	54841560	0.733889	0.772569	0.285324
chr1	54822620	54823888	0.641667	0.5175	0.297685
chr1	54842988	54843788	0.60325	0.76775	0.289167
chr1	54844684	54845272	0.825395	0.763158	0.36864
chr1	53551948	53552768	0.692222	0.585139	0.321944
chr1	54796880	54797484	0.624722	0.568611	0.161389
chr1	55171356	55172176	0.628654	0.438173	0.310449
chr1	53308584	53308968	0.0207732	0.210889	0.424235
chr1	53308988	53309112	0.0222826	0.162826	0.298514
chr1	53309176	53309420	0.0501136	0.173864	0.305
chr1	53309420	53309728	0.16	0.458405	0.574684
chr1	55346560	55346800	0.189643	0.716071	0.832738
chr1	54203488	54203532	0.105625	0.45125	0.419028
chr1	54204180	54204252	0.0796	0.3563	0.313667
chr1	55442728	55443236	0.75975	0.585	0.413083
chr1	55417920	55419212	0.653088	0.510662	0.328431
chr1	55277304	55277640	0.880714	0.739821	0.632738
chr1	54965896	54966040	0.738393	0.656696	0.330476
chr1	55802276	55803020	0.86	0.598125	0.54525
chr1	55753680	55753956	0.130476	0.346369	0.603968
chr1	56021696	56022384	0.677917	0.532813	0.343889
chr1	53995556	53996524	0.599545	0.460398	0.263371
chr1	53999168	53999968	0.550937	0.453125	0.223021
chr1	55067084	55067428	0.701389	0.54625	0.350741
chr1	56694976	56695168	0.283125	0.593125	0.572292
chr1	55072144	55072472	0.734687	0.620781	0.3775
chr1	55462748	55462940	0.139286	0.282381	0.400218
chr1	55504944	55505180	0.192386	0.381591	0.485379
chr1	55505188	55505236	0.161042	0.424688	0.660625
chr1	55505312	55505960	0.137099	0.381651	0.408272
chr1	55446120	55446192	0.208523	0.441477	0.594508
chr1	55446408	55446736	0.20024	0.371707	0.488462
chr1	55446408	55446736	0.20024	0.371707	0.488462
chr1	55447712	55448248	0.7325	0.552386	0.384242
chr1	55447712	55448248	0.7325	0.552386	0.384242
chr1	55451188	55451780	0.76525	0.607	0.434583
chr1	55451188	55451780	0.76525	0.607	0.434583
chr1	56989584	56990572	0.0709	0.44675	0.4802
chr1	57040784	57041256	0.649375	0.568854	0.283333
chr1	55015348	55015624	0.668889	0.522778	0.313889
chr1	56941048	56941968	0.841944	0.739306	0.508796
chr1	58332940	58334020	0.523333	0.391667	0.18787
chr1	58332940	58334020	0.523333	0.391667	0.18787
chr1	58481108	58482080	0.624063	0.45125	0.283229
chr1	58570992	58571216	0.346875	0.560625	0.673125
chr1	57111164	57111408	0.0882143	0.309048	0.320317
chr1	57111164	57111408	0.0882143	0.309048	0.320317
chr1	57111504	57111588	0.2125	0.429531	0.561927
chr1	57111504	57111588	0.2125	0.429531	0.561927
chr1	54880476	54880688	0.758611	0.644722	0.326759
chr1	54880476	54880688	0.758611	0.644722	0.326759
chr1	59235152	59235696	0.193333	0.3225	0.509537
chr1	59370604	59372640	0.89	0.852812	0.546319
chr1	59436416	59438196	0.809375	0.769375	0.453681
chr1	55266352	55266420	0.534659	0.574432	0.764432
chr1	59439408	59440752	0.746364	0.709205	0.328864
chr1	59479404	59479508	0.0567308	0.375577	0.340641
chr1	59395948	59397068	0.835	0.718472	0.490833
chr1	59524192	59524992	0.811875	0.720625	0.498542
chr1	59524192	59524992	0.811875	0.720625	0.498542
chr1	59359404	59360112	0.767222	0.681806	0.381296
chr1	59359404	59360112	0.767222	0.681806	0.381296
chr1	59386624	59388040	0.775	0.686	0.459167
chr1	59544676	59546040	0.714167	0.555833	0.371667
chr1	59544676	59546040	0.714167	0.555833	0.371667
chr1	59513760	59514824	0.870556	0.867083	0.532963
chr1	59687868	59689040	0.77175	0.699375	0.424917
chr1	59356440	59357472	0.725	0.673625	0.327333
chr1	59356440	59357472	0.725	0.673625	0.327333
chr1	59696204	59697600	0.878	0.76675	0.468667
chr1	59501872	59502516	0.795	0.750417	0.453333
chr1	59922244	59923736	0.819615	0.8025	0.424872
chr1	59612304	59612544	0.0257353	0.0264706	0.305392
chr1	60150108	60150856	0.889167	0.81375	0.57
chr1	57887964	57888060	0.0939474	0.317105	0.336623
chr1	57888072	57888280	0.142422	0.403789	0.562604
chr1	57888292	57889384	0.0996429	0.358464	0.327619
chr1	57889436	57890704	0.0786236	0.339508	0.437051
chr1	59369572	59369900	0.0075	0.00493056	0.28696
chr1	60292536	60292700	0.828056	0.726528	0.448704
chr1	60178028	60178568	0.809444	0.743472	0.439907
chr1	60207376	60207928	0.806389	0.757083	0.49963
chr1	60065228	60066040	0.805227	0.73625	0.411212
chr1	60280008	60280096	0.111875	0.231719	0.519271
chr1	60280104	60280228	0.0766667	0.227639	0.667685
chr1	60392228	60392688	0.0446711	0.129408	0.272654
chr1	60539316	60539736	0.286522	0.475978	0.602319
chr1	61783984	61784640	0.124444	0.2775	0.385278
chr1	62106744	62107136	0.1385	0.570875	0.386
chr1	50880636	50880932	0.344318	0.432386	0.654697
chr1	50880936	50881380	0.235756	0.424913	0.526686
chr1	50881688	50882144	0.117891	0.326953	0.370182
chr1	50882952	50883016	0.272813	0.526562	0.535625
chr1	50883952	50884456	0.141971	0.386587	0.406314
chr1	50884724	50885048	0.145692	0.397077	0.397718
chr1	50885128	50885368	0.198929	0.45247	0.447937
chr1	50886520	50886552	0.109063	0.301406	0.416979
chr1	50887080	50887372	0.195938	0.388255	0.457882
chr1	50888256	50888524	0.245238	0.470357	0.467381
chr1	50889056	50889076	0.211875	0.437708	0.537083
chr1	50889208	50889296	0.1595	0.353167	0.400944
chr1	61508904	61509372	0.201562	0.361816	0.450937
chr1	59041932	59042988	0.142825	0.398792	0.569779
chr1	59042992	59043176	0.490694	0.550833	0.726898
chr1	59044312	59044376	0.2935	0.563375	0.617667
chr1	55518368	55518408	0.40425	0.826875	0.699667
chr1	50890580	50890972	0.27439	0.474756	0.568841
chr1	50893240	50893488	0.165294	0.321471	0.433627
chr1	55529988	55530312	0.677361	0.543264	0.343426
chr1	62660428	62660568	0.271111	0.434167	0.511389
chr1	63152388	63152688	0.836389	0.694028	0.311296
chr1	63152388	63152688	0.836389	0.694028	0.311296
chr1	63907096	63907204	0.56425	0.410875	0.14575
chr1	63540068	63540216	0.610714	0.729464	0.888452
chr1	63791836	63791892	0.315577	0.500962	0.572949
chr1	63796240	63796424	0.222778	0.356667	0.446667
chr1	65348504	65348808	0.381	0.567375	0.656167
chr1	65363028	65363976	0.104167	0.190139	0.426852
chr1	62784100	62784888	0.172729	0.38574	0.444438
chr1	65437132	65437388	0.791184	0.649737	0.451184
chr1	65755024	65755744	0.500577	0.712404	0.755641
chr1	65755024	65755744	0.500577	0.712404	0.755641
chr1	65747436	65747736	0.545	0.559444	0.188056
chr1	65747436	65747736	0.545	0.559444	0.188056
chr1	65662488	65662624	0.705	0.482812	0.370625
chr1	65774520	65775452	0.146489	0.445878	0.406862
chr1	65467980	65468104	0.4455	0.39575	0.68475
chr1	66706804	66707792	0.836944	0.744583	0.213056
chr1	66712312	66713332	0.377625	0.400625	0.690292
chr1	66736968	66737984	0.619167	0.437167	0.251667
chr1	65990768	65991832	0.226701	0.48059	0.642604
chr1	66837128	66839272	0.23621	0.375242	0.476613
chr1	67218136	67218248	0.125093	0.390926	0.53534
chr1	67680704	67680832	0.41775	0.6555	0.65975
chr1	66257872	66258196	0.280577	0.444087	0.536763
chr1	66258448	66258736	0.161667	0.464083	0.644278
chr1	66258740	66259312	0.144636	0.473182	0.454742
chr1	66998808	66998940	0.113141	0.386122	0.511859
chr1	67686280	67686816	0.691667	0.556944	0.355
chr1	67995320	67995544	0.6725	0.531375	0.340917
chr1	68101240	68101464	0.3385	0.7025	0.59575
chr1	64935536	64935608	0.050625	0.194375	0.292969
chr1	67967344	67967464	0.685625	0.500156	0.287917
chr1	68141024	68141576	0.767692	0.627692	0.359359
chr1	64937088	64937392	0.0914	0.3747	0.482833
chr1	67897416	67897904	0.840625	0.798438	0.350521
chr1	68517256	68517456	0.522778	0.657824	0.806759
chr1	68517256	68517456	0.522778	0.657824	0.806759
chr1	68149952	68150192	0.0844444	0.176806	0.34463
chr1	68297584	68297624	0.084	0.322375	0.343083
chr1	68297584	68297624	0.084	0.322375	0.343083
chr1	68298432	68298648	0.0527632	0.308487	0.287851
chr1	68298432	68298648	0.0527632	0.308487	0.287851
chr1	68299312	68299512	0.2555	0.4005	0.570333
chr1	68299312	68299512	0.2555	0.4005	0.570333
chr1	67773072	67773552	0.0383562	0.307363	0.340868
chr1	67773560	67774128	0.0605	0.396636	0.447773
chr1	68696560	68696760	0.121827	0.328462	0.452115
chr1	68696960	68697280	0.0497222	0.221597	0.307222
chr1	68698120	68698168	0.03	0.263571	0.341071
chr1	70877968	70878176	0.292778	0.368472	0.515463
chr1	71152320	71152464	0.572083	0.3975	0.231389
chr1	72749520	72749624	0.08075	0.218	0.461333
chr1	63784404	63784900	0.336548	0.537798	0.58627
chr1	71512224	71512280	0.31325	0.58525	0.650833
chr1	71512624	71512832	0.283073	0.48776	0.640503
chr1	71512840	71513032	0.0893243	0.369054	0.388739
chr1	63789980	63790352	0.256087	0.496141	0.491522
chr1	63789980	63790352	0.256087	0.496141	0.491522
chr1	75205856	75206152	0.599643	0.858929	0.861905
chr1	75593760	75594264	0.222574	0.424338	0.472402
chr1	75593760	75594264	0.222574	0.424338	0.472402
chr1	75139184	75139768	0.0446354	0.250859	0.439896
chr1	75590288	75590960	0.510365	0.627214	0.751701
chr1	75591016	75591136	0.34625	0.565357	0.715714
chr1	75591192	75591624	0.363043	0.521467	0.586159
chr1	76191480	76191536	0.506562	0.392031	0.0948958
chr1	76196504	76196920	0.831094	0.748359	0.411667
chr1	76558368	76559408	0.659	0.441625	0.294083
chr1	76080184	76080312	0.145	0.241625	0.4255
chr1	76736088	76736456	0.274	0.3205	0.57725
chr1	76698264	76698528	0.45575	0.647	0.801333
chr1	76082256	76082368	0.158289	0.287368	0.386754
chr1	76928944	76929424	0.200625	0.344375	0.522778
chr1	76540144	76540656	0.0734375	0.322187	0.574479
chr1	76617592	76618960	0.668056	0.549306	0.35787
chr1	79472280	79472344	0.376923	0.522115	0.767756
chr1	79472384	79472520	0.482188	0.5925	0.795521
chr1	77333160	77333440	0.0618548	0.258871	0.317285
chr1	77333928	77334328	0.0519079	0.288651	0.396382
chr1	77334328	77334416	0.0911458	0.391771	0.540556
chr1	77334416	77335032	0.138456	0.386066	0.421471
chr1	78956272	78956736	0.27925	0.4625	0.567292
chr1	78956736	78957184	0.24934	0.492052	0.655252
chr1	78957192	78957696	0.172111	0.3785	0.457167
chr1	78004864	78006816	0.296447	0.483026	0.615789
chr1	78511312	78511552	0.229783	0.498478	0.467138
chr1	78511312	78511552	0.229783	0.498478	0.467138
chr1	78511824	78511896	0.0681	0.284	0.338233
chr1	78511976	78512000	0.045	0.2335	0.3115
chr1	78512008	78512128	0.0638333	0.30975	0.44575
chr1	75595752	75596728	0.194375	0.435688	0.541153
chr1	75595752	75596728	0.194375	0.435688	0.541153
chr1	75595752	75596728	0.194375	0.435688	0.541153
chr1	75596736	75596856	0.121176	0.316471	0.350882
chr1	75596736	75596856	0.121176	0.316471	0.350882
chr1	75596736	75596856	0.121176	0.316471	0.350882
chr1	75596864	75596912	0.09625	0.375833	0.517361
chr1	75596864	75596912	0.09625	0.375833	0.517361
chr1	75596864	75596912	0.09625	0.375833	0.517361
chr1	75596928	75597088	0.0601923	0.228365	0.296667
chr1	75596928	75597088	0.0601923	0.228365	0.296667
chr1	75596928	75597088	0.0601923	0.228365	0.296667
chr1	75597176	75597304	0.167	0.35475	0.53
chr1	75597176	75597304	0.167	0.35475	0.53
chr1	75597176	75597304	0.167	0.35475	0.53
chr1	75597536	75598320	0.201686	0.384012	0.48188
chr1	75597536	75598320	0.201686	0.384012	0.48188
chr1	75597536	75598320	0.201686	0.384012	0.48188
chr1	75600720	75600816	0.104667	0.427083	0.531167
chr1	75601048	75601152	0.04875	0.3085	0.418333
chr1	75601160	75602032	0.0411607	0.236473	0.333423
chr1	75602040	75602576	0.0992	0.356425	0.5955
chr1	75602768	75603208	0.0953571	0.341518	0.403571
chr1	84899056	84899136	0.422778	0.57	0.720093
chr1	85052856	85053568	0.834615	0.757981	0.570128
chr1	85063184	85063848	0.899687	0.83625	0.41375
chr1	85049336	85049840	0.530625	0.7075	0.767292
chr1	85078432	85079168	0.820625	0.727187	0.526458
chr1	85295760	85296344	0.727083	0.595104	0.429306
chr1	85435152	85436272	0.0891667	0.355521	0.508194
chr1	85517920	85518928	0.793077	0.727692	0.42109
chr1	85157088	85157472	0.859219	0.779531	0.363906
chr1	85040576	85041000	0.272727	0.522159	0.753333
chr1	85789048	85789760	0.838056	0.731806	0.496667
chr1	85789048	85789760	0.838056	0.731806	0.496667
chr1	85724440	85724496	0.333333	0.422917	0.564722
chr1	86081680	86081816	0.649063	0.783477	0.890495
chr1	86081824	86082056	0.472895	0.692862	0.805022
chr1	86936464	86936832	0.199375	0.345	0.695
chr1	86046952	86047048	0.0505769	0.1925	0.28891
chr1	86042096	86042280	0.0331818	0.0628409	0.318636
chr1	86043688	86043768	0.0903571	0.186339	0.375476
chr1	85358240	85358448	0.118804	0.331522	0.405145
chr1	85358584	85358872	0.0956349	0.345278	0.423214
chr1	87322680	87322864	0.155	0.492625	0.642083
chr1	87399128	87400224	0.77	0.587083	0.458611
chr1	87399128	87400224	0.77	0.587083	0.458611
chr1	87529048	87529296	0.374107	0.574643	0.770357
chr1	87529048	87529296	0.374107	0.574643	0.770357
chr1	87584344	87585256	0.435	0.5655	0.78375
chr1	87584344	87585256	0.435	0.5655	0.78375
chr1	87620336	87620984	0.742045	0.654318	0.419773
chr1	87620336	87620984	0.742045	0.654318	0.419773
chr1	87587544	87588320	0.605909	0.731818	0.841061
chr1	87587544	87588320	0.605909	0.731818	0.841061
chr1	87857576	87858640	0.8125	0.659	0.384417
chr1	87860096	87860304	0.5685	0.661125	0.108417
chr1	87866944	87867416	0.740833	0.752361	0.139167
chr1	87864752	87865744	0.5665	0.500625	0.231083
chr1	87971032	87972112	0.372353	0.414265	0.823725
chr1	88089808	88090232	0.480833	0.624444	0.800741
chr1	88149456	88150152	0.646071	0.503571	0.259524
chr1	88741640	88741712	0.556944	0.818472	0.838426
chr1	86620920	86620928	0.505312	0.639062	0.791771
chr1	86620952	86621016	0.234722	0.478333	0.707037
chr1	86622592	86622816	0.204821	0.470625	0.606071
chr1	88418672	88419384	0.775417	0.565208	0.408889
chr1	89440664	89440984	0.51875	0.734271	0.784583
chr1	89732752	89733264	0.7675	0.628125	0.41175
chr1	89732752	89733264	0.7675	0.628125	0.41175
chr1	89664184	89664296	0.00640625	0.0172656	0.36474
chr1	89549656	89549744	0.77625	0.659375	0.38
chr1	89812336	89813360	0.807812	0.704062	0.500104
chr1	85929776	85930080	0.0816346	0.125048	0.368686
chr1	89514936	89515792	0.805556	0.671944	0.41213
chr1	89738136	89738616	0.107143	0.306786	0.349603
chr1	89895136	89895680	0.803214	0.652679	0.38869
chr1	88928248	88928576	0.085799	0.451753	0.529107
chr1	88928584	88928744	0.2245	0.472667	0.521056
chr1	90249168	90250512	0.821111	0.701944	0.460648
chr1	91170384	91170632	0.229167	0.398438	0.461181
chr1	91535408	91535632	0.328125	0.4075	0.55625
chr1	92035040	92035912	0.6785	0.49475	0.340333
chr1	92105016	92105632	0.818	0.659625	0.505417
chr1	92213440	92215560	0.806974	0.595921	0.47807
chr1	91194512	91194808	0.238289	0.467566	0.508947
chr1	92324944	92325416	0.303333	0.553611	0.577407
chr1	91171656	91172056	0.228958	0.380521	0.50375
chr1	91172080	91172472	0.202245	0.410663	0.593895
chr1	91172632	91172744	0.0794565	0.311304	0.446703
chr1	91172752	91173640	0.0976744	0.288634	0.351337
chr1	91300640	91300912	0.115469	0.323047	0.374479
chr1	91300976	91301048	0.117262	0.385	0.640714
chr1	91301080	91301792	0.161851	0.428945	0.472955
chr1	91316256	91316304	0.0864583	0.241042	0.410069
chr1	91316256	91316304	0.0864583	0.241042	0.410069
chr1	91316520	91316744	0.0385638	0.137686	0.285904
chr1	91316520	91316744	0.0385638	0.137686	0.285904
chr1	92389848	92390848	0.688056	0.565139	0.367593
chr1	91176416	91176496	0.156818	0.360114	0.595985
chr1	91176584	91176680	0.13375	0.356484	0.478698
chr1	92257968	92258576	0.851	0.629	0.536444
chr1	92271000	92271912	0.764687	0.661875	0.411146
chr1	92294144	92295416	0.719091	0.548977	0.432727
chr1	92294144	92295416	0.719091	0.548977	0.432727
chr1	92178624	92178664	0.566429	0.738929	0.8225
chr1	92941600	92941896	0.928611	0.671111	0.39787
chr1	92495392	92495592	0.0764493	0.280435	0.377935
chr1	92495600	92495792	0.0659167	0.262917	0.292278
chr1	92986496	92986984	0.785278	0.679167	0.353704
chr1	93324856	93325552	0.722813	0.445625	0.346667
chr1	91189040	91189400	0.119926	0.310846	0.391005
chr1	93420032	93420664	0.874091	0.728636	0.289015
chr1	91190528	91191008	0.309167	0.525536	0.690397
chr1	93299408	93300392	0.220909	0.241818	0.496818
chr1	91191056	91191296	0.211111	0.438542	0.51912
chr1	91191712	91191816	0.304	0.527333	0.731583
chr1	91192088	91192240	0.205417	0.445938	0.658125
chr1	91192448	91192480	0.166923	0.463269	0.561282
chr1	91192576	91192800	0.198125	0.507535	0.479838
chr1	93460800	93461872	0.80675	0.7045	0.475333
chr1	93636680	93636880	0.325714	0.522857	0.641667
chr1	94072872	94073472	0.252812	0.412344	0.668229
chr1	93424656	93425136	0.853654	0.737115	0.375321
chr1	93425232	93425760	0.8235	0.523917	0.260389
chr1	94107680	94108960	0.200167	0.569667	0.703333
chr1	94074000	94075560	0.194531	0.480078	0.66138
chr1	94127576	94128336	0.24025	0.389625	0.507667
chr1	94367824	94367952	0.833182	0.698636	0.44303
chr1	94164736	94165792	0.6625	0.581042	0.304583
chr1	94167632	94168264	0.134444	0.484028	0.637963
chr1	94080816	94081008	0.0604545	0.132841	0.345909
chr1	94083816	94084128	0.334444	0.716389	0.730278
chr1	94431552	94432384	0.52375	0.411	0.194167
chr1	94482016	94483056	0.682857	0.593036	0.384881
chr1	94540976	94541232	0.654167	0.483611	0.296481
chr1	94887752	94888192	0.850312	0.732813	0.521563
chr1	94712344	94712752	0.09075	0.26275	0.37575
chr1	94712344	94712752	0.09075	0.26275	0.37575
chr1	94712912	94713000	0.0223077	0.19351	0.295609
chr1	94712912	94713000	0.0223077	0.19351	0.295609
chr1	95175544	95175944	0.695833	0.413542	0.336806
chr1	94144992	94145968	0.341029	0.660662	0.661324
chr1	96365616	96367384	0.52675	0.35625	0.211
chr1	96407528	96407584	0.76275	0.56925	0.40225
chr1	91182128	91183072	0.268152	0.480761	0.594541
chr1	91183128	91184536	0.19395	0.449749	0.618699
chr1	91184536	91184992	0.135147	0.373456	0.429216
chr1	95006528	95007000	0.181702	0.372713	0.420355
chr1	95007112	95007208	0.0704688	0.298672	0.360781
chr1	95007776	95008192	0.0558333	0.172708	0.294643
chr1	91185464	91185960	0.2688	0.4778	0.647233
chr1	98515096	98515160	0.22075	0.41025	0.564667
chr1	98519032	98519248	0.182879	0.469205	0.4725
chr1	100196336	100196544	0.329722	0.49625	0.563889
chr1	100239456	100239528	0.820417	0.731042	0.438819
chr1	95392208	95392544	0.074881	0.231587	0.307143
chr1	95392208	95392544	0.074881	0.231587	0.307143
chr1	98509832	98510416	0.29425	0.469625	0.566583
chr1	98509832	98510416	0.29425	0.469625	0.566583
chr1	98511208	98511520	0.14	0.461375	0.4225
chr1	98511208	98511520	0.14	0.461375	0.4225
chr1	98511208	98511520	0.14	0.461375	0.4225
chr1	100314880	100315128	0.798864	0.630341	0.459848
chr1	99729592	99729816	0.37325	0.59875	0.731083
chr1	99729952	99730392	0.111375	0.357969	0.469229
chr1	99126888	99127312	0.146477	0.339205	0.598144
chr1	99469504	99469616	0.328437	0.531719	0.580313
chr1	99469504	99469616	0.328437	0.531719	0.580313
chr1	99469904	99470160	0.165921	0.436711	0.576915
chr1	99469904	99470160	0.165921	0.436711	0.576915
chr1	99470240	99470328	0.121905	0.447857	0.537659
chr1	99470240	99470328	0.121905	0.447857	0.537659
chr1	99470336	99470800	0.0953947	0.396776	0.367763
chr1	99470336	99470800	0.0953947	0.396776	0.367763
chr1	99470800	99470920	0.193654	0.447788	0.627179
chr1	99470800	99470920	0.193654	0.447788	0.627179
chr1	101680712	101682360	0.275	0.58712	0.599891
chr1	101773896	101774304	0.683333	0.558611	0.34787
chr1	102312576	102312608	0.489643	0.626964	0.799881
chr1	101825896	101827024	0.843542	0.634271	0.495903
chr1	102462448	102462656	0.16075	0.375625	0.516417
chr1	105310664	105310800	0.488611	0.806667	0.81787
chr1	106623392	106623480	0.58225	0.68675	0.812667
chr1	106623392	106623480	0.58225	0.68675	0.812667
chr1	106623624	106623784	0.371857	0.587714	0.761762
chr1	106623624	106623784	0.371857	0.587714	0.761762
chr1	108086272	108086384	0.760556	0.664167	0.383333
chr1	108431232	108431376	0.171389	0.4425	0.551852
chr1	108815352	108815520	0.110769	0.232404	0.349295
chr1	108815352	108815520	0.110769	0.232404	0.349295
chr1	108815352	108815520	0.110769	0.232404	0.349295
chr1	108815520	108815664	0.0886111	0.263264	0.359213
chr1	108815520	108815664	0.0886111	0.263264	0.359213
chr1	108815520	108815664	0.0886111	0.263264	0.359213
chr1	108963776	108963944	0.450278	0.608611	0.730185
chr1	108963776	108963944	0.450278	0.608611	0.730185
chr1	108963776	108963944	0.450278	0.608611	0.730185
chr1	108963960	108964120	0.089	0.270375	0.368083
chr1	108963960	108964120	0.089	0.270375	0.368083
chr1	108963960	108964120	0.089	0.270375	0.368083
chr1	109632064	109632256	0.744306	0.774653	0.315463
chr1	110040752	110040992	0.793333	0.277778	0.111667
chr1	110036144	110036416	0.761	0.631625	0.44625
chr1	110259672	110260512	0.848864	0.613409	0.542803
chr1	110259672	110260512	0.848864	0.613409	0.542803
chr1	110279776	110280712	0.768438	0.590625	0.443854
chr1	110279776	110280712	0.768438	0.590625	0.443854
chr1	110254600	110254856	0.240357	0.542571	0.496786
chr1	110254600	110254856	0.240357	0.542571	0.496786
chr1	110050440	110050808	0.840227	0.784318	0.459091
chr1	110256312	110257072	0.677917	0.495104	0.362222
chr1	110256312	110257072	0.677917	0.495104	0.362222
chr1	110457200	110457728	0.753333	0.551667	0.242037
chr1	110473816	110474328	0.6725	0.431375	0.258167
chr1	110443624	110444872	0.744444	0.608194	0.42
chr1	110599072	110599680	0.4145	0.670875	0.741167
chr1	110599072	110599680	0.4145	0.670875	0.741167
chr1	110282472	110282648	0.158375	0.369375	0.446542
chr1	110282472	110282648	0.158375	0.369375	0.446542
chr1	110282752	110282792	0.0796875	0.320156	0.45375
chr1	110282752	110282792	0.0796875	0.320156	0.45375
chr1	110283056	110283080	0.05625	0.316406	0.380729
chr1	110283056	110283080	0.05625	0.316406	0.380729
chr1	110283224	110283288	0.125	0.26025	0.34775
chr1	110283224	110283288	0.125	0.26025	0.34775
chr1	110663848	110664048	0.423958	0.567396	0.682708
chr1	110632976	110633680	0.698	0.541375	0.3745
chr1	110008816	110009032	0.197143	0.413571	0.567024
chr1	110009232	110009728	0.112721	0.346912	0.378023
chr1	109796384	109796584	0.676818	0.512386	0.144621
chr1	110453560	110453648	0.00975	0.105292	0.30675
chr1	110825824	110826280	0.304375	0.546406	0.549271
chr1	110778568	110779208	0.236071	0.472679	0.563214
chr1	110780536	110780824	0.1085	0.443125	0.398333
chr1	110524432	110525352	0.636786	0.484464	0.271071
chr1	111010608	111010696	0.734	0.573375	0.277833
chr1	111027736	111029408	0.614688	0.450313	0.289375
chr1	110757064	110758440	0.435833	0.590833	0.719841
chr1	110626832	110626904	0.0625	0.0340278	0.376296
chr1	110627040	110627104	0.0421154	0.0307692	0.282372
chr1	110628568	110629288	0.77075	0.63525	0.411333
chr1	111141200	111141752	0.6	0.486875	0.26
chr1	111180248	111181568	0.779231	0.531058	0.24891
chr1	111103928	111104480	0.6625	0.461375	0.33325
chr1	110463016	110463192	0.65125	0.547125	0.30375
chr1	111402296	111402360	0.593611	0.737361	0.835
chr1	110472008	110472384	0.764722	0.609028	0.3625
chr1	111097680	111097904	0.22	0.378971	0.456961
chr1	111098232	111098304	0.0695455	0.27375	0.297992
chr1	110719552	110720656	0.565278	0.380278	0.216944
chr1	110719552	110720656	0.565278	0.380278	0.216944
chr1	111680904	111681392	0.201111	0.397731	0.557593
chr1	111680904	111681392	0.201111	0.397731	0.557593
chr1	111582832	111583576	0.470756	0.653721	0.705775
chr1	111041312	111042608	0.69	0.49375	0.318704
chr1	111755208	111756464	0.834342	0.690855	0.35386
chr1	112039984	112040528	0.300556	0.539444	0.537778
chr1	110883208	110883488	0.690357	0.565714	0.286944
chr1	110883208	110883488	0.690357	0.565714	0.286944
chr1	110883720	110883856	0.867	0.80625	0.445417
chr1	110884104	110884896	0.609615	0.504567	0.173269
chr1	111813312	111813504	0.178	0.379375	0.458583
chr1	111814160	111814384	0.304583	0.484028	0.550278
chr1	110693664	110693832	0.0881944	0.239931	0.356366
chr1	110693832	110693920	0.193125	0.363375	0.588042
chr1	110694200	110694264	0.414231	0.625673	0.691346
chr1	112351904	112352080	0.304792	0.480313	0.638472
chr1	112496160	112496504	0.74	0.51125	0.405
chr1	112572960	112573696	0.702083	0.509167	0.412639
chr1	112051440	112051536	0.239167	0.422639	0.567315
chr1	112051576	112051696	0.418281	0.586328	0.705677
chr1	113178072	113178608	0.124306	0.255417	0.362176
chr1	113178072	113178608	0.124306	0.255417	0.362176
chr1	113166424	113166520	0.6385	0.675	0.2655
chr1	113007104	113008264	0.840278	0.648611	0.486019
chr1	111216184	111216672	0.470347	0.391042	0.118229
chr1	113583888	113584016	0.26625	0.477708	0.651458
chr1	113583888	113584016	0.26625	0.477708	0.651458
chr1	113241304	113241840	0.743	0.619625	0.382333
chr1	113052232	113052304	0.477361	0.690833	0.706204
chr1	113734288	113734504	0.347188	0.557031	0.787083
chr1	113846112	113846288	0.3975	0.482031	0.716146
[truncated: 40,819 more rows]
